# Supplementary material for: Dissecting the pathogenic effects of ambient air pollution exposure and its blood DNA methylation markers on cardiovascular disease risk
Source: Clin Epigenetics. 2025 Dec 19;17:205. doi: 10.1186/s13148-025-02016-6 (PMC12717718; doi:10.1186/s13148-025-02016-6)
Supplement: Supplementary file 2 — Supplementary Material 2 [file 13148_2025_2016_MOESM2_ESM.xlsx]

## Sheet: Description
Description of Additional Supplementary File 2
File Name: Supplementary Table 3
Description: PM2.5-related CpG sites and mQTLs from GoDMC database.
File Name: Supplementary Table 4
Description: PM10-related CpG sites and mQTLs from GoDMC database.
File Name: Supplementary Table 5
Description: NO2-related CpG sites and mQTLs from GoDMC database.
File Name: Supplementary Table 6
Description: MR results of PM2.5 related DNA methylation with CVD.
File Name: Supplementary Table 7
Description: MR results of PM10 related DNA methylation with CVD.
File Name: Supplementary Table 8
Description: MR results of NO2 related DNA methylation with CVD.

## Sheet: Table S3
Supplementary Table S3 . PM2.5-related CpG sites and mQTLs from GoDMC database.
CpG site	mQTL	Chromosome	Position	Effect allele	Other allele	Beta	SE	P value	Cistrans	F
cg03326699	rs72637920	chr1	42461104	A	G	0.202938	0.0152911	1.068e-16	1	178.988
cg07478791	rs12408524	chr1	31835853	A	G	0.370751	0.008896	3.84e-140	1	1733.7
cg07478791	rs2377853	chr1	31894594	T	C	0.459136	0.008865	1e-97	1	2651.44
cg07794409	rs1050316	chr1	156434703	G	T	-0.594814	0.0083695	2.19e-229	1	5021.96
cg11386376	rs892446	chr1	55069790	C	A	-0.396325	0.009163	1.02e-134	1	1852.67
cg11386376	rs115110815	chr1	55110419	T	C	0.405759	0.0182021	7.15e-102	1	509.61
cg12640482	rs12129745	chr1	28572317	C	G	0.353718	0.0090304	1.11e-219	1	1531.8
cg02298525	rs12032895	chr1	233608565	A	G	0.322501	0.0086173	4.613e-85	1	1395.86
cg08165487	rs78422223	chr1	59206664	A	G	0.363794	0.0113653	9.33e-104	1	1050.9
cg05655247	rs4970356	chr1	1043262	C	T	-0.404512	0.0133593	8.998e-64	1	909.828
cg08165487	rs2064373	chr1	59160742	C	A	0.364443	0.0123213	4.42e-58	1	879.151
cg09988837	rs4654049	chr1	224772910	T	C	0.24399	0.0087058	5.533e-39	1	774.361
cg04871460	rs6678163	chr1	2018875	A	G	0.344266	0.0121101	3.359e-62	1	793.187
cg04871460	rs2459994	chr1	2024064	T	C	0.341103	0.0120256	4.194e-60	1	787.094
cg13235717	rs2095637	chr1	27232845	G	A	0.337103	0.0120493	9.217e-74	1	791.662
cg10399789	rs4970708	chr1	92986514	G	T	-0.284176	0.0103717	3.237e-64	1	736.738
cg00057791	rs11801678	chr1	12467620	T	C	0.585224	0.0244704	3.556e-45	1	595.542
cg01178854	rs11264290	chr1	154912300	T	C	0.216741	0.0089986	1.068e-29	1	571.877
cg10399789	rs17131593	chr1	92503338	C	T	-0.236286	0.0104789	7.383e-45	1	509.175
cg10768996	rs149343021	chr1	205236037	A	G	0.516508	0.025332	1.598e-39	1	435.574
cg12640482	rs72665504	chr1	29173922	A	G	0.207823	0.010113	6.87e-92	1	423.604
cg01440333	rs8535	chr1	111785929	A	C	0.193557	0.0093259	1.157e-41	1	429.955
cg01065697	rs12726710	chr1	3312963	T	C	0.198538	0.0103495	1.66e-50	1	367.286
cg10210094	rs1107256	chr1	201373844	A	G	0.19139	0.010944	2.032e-09	1	305.469
cg05725004	rs6675067	chr1	76088392	C	A	0.172182	0.0092102	3.131e-52	1	346.831
cg06640822	rs16830188	chr1	25298841	T	C	-0.825527	0.0473122	3.519e-27	1	320.609
cg12640482	rs111988464	chr1	29109408	G	A	0.20822	0.0116573	1.548e-40	1	325.711
cg12640482	rs501823	chr1	28647181	T	A	-0.204712	0.0126718	1.665e-50	1	257.227
cg12695612	rs4920605	chr1	17315425	G	A	0.148216	0.009154	1.103e-31	1	261.993
cg01046951	rs6690373	chr1	3035227	G	A	-0.318781	0.0206356	2.106e-31	1	238.561
cg07794409	rs4661184	chr1	156534525	A	C	-0.143358	0.0095349	2.428e-28	1	232.27
cg14037769	rs113068911	chr1	9889089	T	C	0.237913	0.016559	4.445e-26	1	216.501
cg12588301	rs6671924	chr1	152485830	T	C	0.129386	0.0090293	1.613e-27	1	202.569
cg03326699	rs918259	chr1	42516527	C	G	-0.161059	0.0112403	2.935e-46	1	203.887
cg01514015	rs10802285	chr1	236311886	T	C	-0.136392	0.0096321	2.817e-33	1	201.975
cg01519464	rs12141087	chr1	24850703	A	G	0.159678	0.0120521	3.27e-24	1	177.697
cg12126344	rs1148460	chr1	12216488	A	C	-0.10816	0.0087459	1.429e-28	1	153.176
cg01079795	rs6676798	chr1	111393436	C	T	0.111535	0.0090061	3.177e-35	1	155.294
cg11386376	rs6703113	chr1	55130946	C	G	0.105719	0.0092752	9.448e-25	1	132.007
cg13946929	rs12736449	chr1	205479873	C	T	-0.152727	0.0133641	3.024e-30	1	132.062
cg01440333	rs12736391	chr1	111844599	C	A	-0.10589	0.0095104	2.726e-18	1	123.13
cg09414863	rs2945155	chr1	85045094	C	G	-0.0981408	0.0091856	2.402e-26	1	114.166
cg05725004	rs71656866	chr1	76394519	A	G	0.148128	0.0146888	6.473e-24	1	104.511
cg05655247	rs9442372	chr1	1018704	A	G	-0.0930823	0.0095139	1.322e-22	1	96.0328
cg05655247	rs9442385	chr1	1097335	T	G	-0.216915	0.023084	7.084e-10	1	95.3193
cg05655247	rs3766192	chr1	1017197	C	T	-0.0912626	0.0096036	2.041e-21	1	90.6943
cg07478791	rs61778231	chr1	31395393	G	A	0.293978	0.0345565	1.783e-17	1	100.739
cg05348888	rs1005471	chr1	2952614	C	T	-0.0902405	0.0110182	1.657e-10	1	67.9667
cg07794409	rs56353055	chr1	156347309	G	A	-0.137592	0.0167929	4.242e-15	1	73.5694
cg12640482	rs112861813	chr1	27968952	G	A	0.197015	0.0233939	9.445e-11	1	73.1897
cg07478791	rs17443748	chr1	31991138	C	T	0.184844	0.0235486	4.614e-14	1	59.9893
cg15616998	rs3103775	chr1	40402387	T	C	-0.167079	0.0220649	1.322e-11	1	63.6802
cg11386376	rs11206413	chr1	55159649	C	G	-0.0832785	0.0108442	1.755e-09	1	59.2755
cg04486873	rs297783	chr1	34646598	A	C	-0.0726279	0.0100113	9.937e-11	1	52.29
cg09988837	rs140013788	chr1	225201546	C	G	0.138827	0.0191188	8.089e-10	1	55.353
cg11386376	rs75254178	chr1	54808213	A	G	-0.1378	0.0193387	9.181e-11	1	51.0868
cg20942219	rs2152113	chr1	43983569	T	C	-0.17546	0.0087121	3.62e-39	1	404.269
cg21155367	rs4529694	chr1	90223255	C	G	0.475575	0.0099139	7.011e-62	1	2272.12
cg22128197	rs111301013	chr1	154419584	A	C	0.507341	0.0112761	6.98e-210	1	2018.23
cg25976434	rs6678163	chr1	2018875	A	G	0.192123	0.0114881	3.189e-32	1	276.903
cg25976434	rs2459994	chr1	2024064	T	C	0.192809	0.0114094	7.153e-33	1	281.712
cg26220203	rs7547762	chr1	201088245	G	A	0.358179	0.0099031	1.599e-61	1	1288.27
cg18939081	rs2377853	chr1	31894594	T	C	-0.337543	0.0091159	3.61e-133	1	1370.21
cg18939081	rs12408524	chr1	31835853	A	G	-0.322394	0.0089591	1.886e-88	1	1289.09
cg02352181	rs3813229	chr2	74056564	G	A	-0.312945	0.0090499	6.312e-45	1	1187.84
cg23657003	rs9442372	chr1	1018704	A	G	0.259391	0.0093226	1.227e-30	1	768.043
cg23657003	rs3766192	chr1	1017197	C	T	0.26332	0.0094093	1.138e-31	1	778.675
cg27298252	rs2248219	chr1	24645356	A	G	0.262858	0.0100819	9.818e-80	1	680.147
cg18163062	rs2649592	chr1	1311078	G	T	-0.393218	0.0178399	6.843e-36	1	528.95
cg00978848	rs72977617	chr2	235695307	A	G	0.349269	0.0172396	9.879e-71	1	424.533
cg18939081	rs12122236	chr1	31858901	C	T	-0.215163	0.0112038	2.337e-44	1	368.344
cg27179367	rs1249874	chr1	208342846	C	G	0.152974	0.0085788	4.019e-71	1	316.491
cg18172358	rs11162089	chr1	76624862	A	C	0.20376	0.0124108	2.569e-50	1	270.119
cg02352181	rs11689767	chr2	73766664	T	C	-0.195879	0.0122413	1.677e-17	1	256.357
cg27224809	rs73119525	chr1	230454707	A	G	-0.32352	0.0226683	4.974e-21	1	206.874
cg03205046	rs11684279	chr2	1810830	A	G	-0.117956	0.0087028	1.328e-22	1	181.993
cg17166812	rs114305388	chr1	161169593	A	G	-0.556438	0.0434715	1.638e-37	1	175.413
cg25604316	rs6703722	chr1	181096198	C	A	0.123275	0.010505	1.427e-17	1	137.15
cg20806264	rs952947	chr1	47002889	C	T	0.114567	0.009727	1.026e-28	1	138.009
cg18172358	rs34354538	chr1	76537846	C	T	-0.106442	0.0105037	2.045e-22	1	103.762
cg16559275	rs4970968	chr1	150612360	G	T	0.0850455	0.0092921	9.954e-17	1	84.3683
cg18939081	rs17443748	chr1	31991138	C	T	-0.19846	0.0235249	6.301e-13	1	69.2051
cg02489219	rs111390340	chr2	197691607	C	T	-0.111831	0.0126586	1.006e-18	1	79.9759
cg27582585	rs12727614	chr1	161097241	A	T	-0.0859282	0.0097699	1.428e-18	1	77.5092
cg20942219	rs11210937	chr1	44405563	T	C	0.101463	0.0113066	8.673e-10	1	80.9975
cg16361915	rs4908752	chr1	6125084	T	G	0.0823549	0.0101356	5.113e-09	1	66.3272
cg21851672	rs755556	chr1	199902929	A	G	-0.0771231	0.0090345	1.383e-17	1	73.3604
cg17744604	rs3024505	chr1	206939904	A	G	0.083737	0.0116473	2.395e-10	1	51.1011
cg08023416	rs7569218	chr2	102690578	A	C	-0.375674	0.0085191	3.96e-244	1	1955.95
cg13835894	rs1870123	chr2	219187698	G	A	-0.49955	0.0083451	1.66e-200	1	3620.71
cg16233311	rs10497409	chr2	175360801	G	A	0.0858522	0.0090183	4.751e-17	1	91.3059
cg17125688	rs342126	chr2	20672663	A	T	0.433256	0.0083184	2.9e-157	1	2743.56
cg23050873	rs6431661	chr2	234167421	C	T	-0.479219	0.0080047	1.75e-106	1	3535.05
cg23050873	rs6708373	chr2	234172846	A	G	-0.485182	0.0080548	1.31e-109	1	3592.26
cg10324116	rs1992810	chr2	29267377	C	T	-0.502491	0.0141932	4.882e-38	1	1257.95
cg12834730	rs6431661	chr2	234167421	C	T	0.281396	0.008451	4.798e-83	1	1109.44
cg12834730	rs6708373	chr2	234172846	A	G	0.281751	0.0085097	9.886e-80	1	1099.01
cg16233311	rs1868600	chr2	175200127	A	C	-0.337005	0.0108931	1.21e-61	1	966.359
cg08023416	rs77435902	chr2	102801413	G	T	-0.520923	0.0187042	1.06e-170	1	815.821
cg08023416	rs62151689	chr2	102862236	T	C	0.432712	0.0156249	1.08e-120	1	790.247
cg04414095	rs3183099	chr2	220427395	A	G	0.270455	0.010432	7.361e-45	1	670.357
cg09044294	rs62132489	chr2	50235201	G	T	-0.18716	0.0084655	4.778e-29	1	492.001
cg04398322	rs6437231	chr2	241990248	T	G	-0.193154	0.0089696	3.774e-48	1	460.168
cg08023416	rs12623748	chr2	103179942	T	C	-0.344756	0.0202069	5.842e-28	1	290.61
cg04787916	rs79532807	chr2	237849999	A	G	-0.415163	0.0248314	1.06e-30	1	270.569
cg05223158	rs67210443	chr2	238284521	A	G	0.16089	0.0097198	8.166e-44	1	268.359
cg08023416	rs112505882	chr2	103109863	A	G	-0.33045	0.0200374	1.739e-54	1	284.942
cg17037231	rs56171119	chr2	220386815	T	C	0.193598	0.0117948	3.115e-54	1	272.815
cg08981537	rs72618663	chr2	54842450	T	G	-0.142712	0.0089456	1.831e-42	1	259.541
cg08023416	rs2287041	chr2	102852866	T	G	0.200636	0.0125561	1.506e-37	1	254.51
cg10039988	rs877739	chr2	177399576	C	T	0.751855	0.0458558	2.848e-16	1	274.33
cg17125688	rs80111761	chr2	20815200	C	A	0.307694	0.0206723	1.164e-46	1	231.954
cg13392885	rs34458446	chr2	161061228	A	G	-0.252187	0.0173788	8.949e-28	1	218.334
cg17125688	rs4666393	chr2	20630851	C	T	0.135969	0.0101468	1.971e-24	1	177.832
cg20570797	rs11696014	chr2	1713132	G	A	-0.135852	0.0100042	2.437e-35	1	187.256
cg17125688	rs75205614	chr2	20559550	T	C	0.315728	0.023432	1.018e-31	1	196.972
cg17516156	rs10188870	chr2	191061633	T	G	0.142165	0.0104554	3.381e-34	1	190.365
cg08023416	rs2732845	chr2	103386803	G	A	-0.117288	0.0086601	8.661e-42	1	183.405
cg11046593	rs963067	chr2	17992944	G	C	-0.122176	0.0094357	9.466e-24	1	169.293
cg05696950	rs11695862	chr2	8712608	T	C	-0.106263	0.0086046	3.706e-34	1	155.052
cg13261971	rs908279	chr2	45200009	A	G	0.098929	0.0084887	1.506e-20	1	135.782
cg04787916	rs6738507	chr2	237757809	A	C	0.115035	0.0097268	8.753e-16	1	143.726
cg08023416	rs11465606	chr2	102988300	A	C	0.333037	0.0297232	2.661e-23	1	126.239
cg13835894	rs876961	chr2	218880952	A	G	0.105586	0.0094668	1.098e-17	1	124.732
cg08023416	rs148900885	chr2	102883195	G	A	0.300542	0.0286414	9.277e-26	1	141.864
cg07321354	rs35747719	chr2	173058937	T	C	-0.11971	0.0113507	1.388e-13	1	112.865
cg08485186	rs66807233	chr2	241441048	A	G	-0.156882	0.0147786	5.866e-11	1	115.441
cg08023416	rs113993820	chr2	102766634	T	G	-0.330615	0.034068	2.317e-19	1	104.551
cg17125688	rs181394749	chr2	20593306	T	C	-0.534843	0.0571596	7.328e-11	1	99.6977
cg08023416	rs6753727	chr2	101971618	C	T	0.0804447	0.008484	4.515e-14	1	89.8241
cg11985116	rs75401910	chr2	1567835	A	G	0.230676	0.0244597	7.035e-10	1	93.2861
cg13392885	rs114449110	chr2	161516085	G	A	0.201717	0.0221198	2.726e-11	1	85.1687
cg08023416	rs72827038	chr2	102096612	G	T	-0.255636	0.0321613	1.756e-09	1	65.4704
cg11416620	rs8179790	chr2	129056884	T	C	0.0663348	0.0085778	1.047e-14	1	60.3272
cg10324116	rs11683453	chr2	29200922	A	G	0.0788374	0.0117027	1.589e-09	1	44.9265
cg05223158	rs6746699	chr2	238334012	G	C	-0.108972	0.0156687	3.53e-12	1	49.1703
cg11924452	rs10202645	chr2	241189177	C	G	-0.104807	0.0173972	8.66e-09	1	37.5818
cg07598930	rs352165	chr3	52242902	A	G	0.360364	0.0084592	8.26e-173	1	1806.78
cg14041561	rs9857730	chr3	38051941	C	T	0.560427	0.010044	1.61e-98	1	3093.09
cg14688451	rs16835554	chr3	124249076	C	T	0.197697	0.0160044	3.484e-17	1	157.98
cg23497644	rs1841656	chr2	170816628	A	G	-0.415691	0.0098014	2.99e-118	1	1810.8
cg24409539	rs6542125	chr2	114018826	A	G	0.431953	0.011572	7.133e-78	1	1434.68
cg06270249	rs9857120	chr3	55803715	C	A	0.405872	0.0109103	1.14e-105	1	1397.75
cg14688451	rs17226259	chr3	124302388	A	G	0.401757	0.011177	8.36e-114	1	1291.39
cg26429381	rs111596480	chr2	217636249	T	C	0.436802	0.0128628	1.199e-72	1	1203.66
cg02217386	rs9870269	chr3	12853450	T	G	-0.301162	0.0088977	4.838e-25	1	1143.71
cg16795280	rs6437454	chr3	194792131	G	T	0.326599	0.0109946	3.578e-83	1	878.337
cg24090192	rs35973123	chr2	241765431	C	T	0.255802	0.0093113	4.974e-85	1	740.977
cg17886536	rs842246	chr3	16293425	C	T	-0.221284	0.0086487	3.254e-66	1	656.2
cg01012330	rs2593910	chr3	192652895	A	T	0.203723	0.0085099	3.28e-115	1	567.283
cg10144104	rs13099869	chr3	50515600	A	C	-0.286631	0.0123879	1.375e-27	1	544.574
cg23851515	rs3850336	chr2	51025041	A	G	-0.268731	0.012456	1.382e-82	1	468.987
cg12226735	rs13318536	chr3	98679802	G	C	0.251337	0.0125538	7.307e-28	1	405.353
cg17452316	rs150085558	chr3	53474814	T	A	0.678147	0.033647	1.067e-40	1	409.187
cg15932961	rs6765113	chr3	195870161	C	T	-0.196341	0.0098638	4.546e-21	1	392.701
cg01012330	rs115525172	chr3	192623144	A	G	-0.358225	0.0193676	7.525e-52	1	347.128
cg26752663	rs17744785	chr2	25338744	A	T	-0.584058	0.0321018	4.398e-34	1	375.272
cg14688451	rs7636897	chr3	124423032	C	T	-0.503375	0.0276534	1.591e-37	1	370.142
cg07598930	rs2245424	chr3	53003021	G	C	-0.164612	0.0090358	3.732e-74	1	334.79
cg26752663	rs35803386	chr2	25105921	T	C	-0.162341	0.0086137	1.002e-30	1	352.703
cg07598930	rs6774097	chr3	52569480	A	C	-0.513291	0.0307515	1.977e-29	1	292.541
cg27618483	rs4621127	chr2	155402799	T	G	0.149329	0.0088001	3.671e-17	1	287.031
cg15622805	rs11715799	chr3	48255220	G	A	-0.154502	0.0092218	8.933e-23	1	284.184
cg23851515	rs17041161	chr2	51215141	C	T	0.406067	0.0268389	1.922e-20	1	235.944
cg26752663	rs62142281	chr2	24779484	T	A	0.142472	0.0093194	3.221e-51	1	235.391
cg25841802	rs12999423	chr2	3392513	T	C	-0.127559	0.0088333	4.077e-26	1	209.83
cg09089421	rs13094149	chr3	127795569	T	C	0.142047	0.0098839	1.013e-37	1	206.207
cg17452316	rs13099479	chr3	52677478	A	G	-0.22115	0.0154104	4.602e-43	1	201.789
cg17452316	rs147005398	chr3	52253229	C	T	0.71072	0.0476256	1.047e-23	1	232.01
cg16560256	rs9817084	chr3	58326253	T	A	0.135863	0.0094993	1.729e-29	1	208.364
cg18482576	rs59037328	chr3	127406641	G	A	-0.137921	0.0104412	1.83e-24	1	172.418
cg13748287	rs9849690	chr3	184328020	G	A	0.139753	0.0106316	1.117e-27	1	172.565
cg10144104	rs6793900	chr3	51517307	G	T	-0.177281	0.0131668	1.856e-16	1	182.431
cg26492480	rs72947712	chr2	217814331	T	C	0.154476	0.0118408	2.05e-16	1	168.089
cg17886536	rs116123108	chr3	16384663	G	A	-0.439588	0.0346339	3.252e-15	1	196.297
cg02217386	rs6770851	chr3	12797563	T	C	0.160798	0.0123768	1.538e-18	1	169.091
cg24409539	rs3762498	chr2	113995942	C	T	0.256609	0.0203238	6.273e-32	1	165.417
cg26429381	rs888183	chr2	217571826	G	C	0.186737	0.0151059	1.757e-22	1	152.228
cg14041561	rs59321390	chr3	38042272	A	G	0.428936	0.034343	2.448e-23	1	161.277
cg06086785	rs4293721	chr3	48045137	C	A	0.116291	0.0093333	1.237e-35	1	157.538
cg14688451	rs3851349	chr3	124549136	G	T	-0.141934	0.0114823	1.089e-27	1	154.511
cg12226735	rs13071075	chr3	98585142	G	A	-0.109344	0.0090434	2.777e-21	1	146.36
cg23497644	rs7600801	chr2	170333742	T	C	-0.180988	0.0154501	2.799e-24	1	140.586
cg05670596	rs36030692	chr3	46475323	A	G	-0.184612	0.0157333	8.547e-32	1	149.55
cg02047221	rs59357103	chr3	49890967	A	G	-0.139374	0.0119089	1.226e-31	1	140.09
cg27580905	rs79361942	chr2	39336315	A	G	0.193605	0.0171757	9.382e-20	1	126.832
cg27468270	rs2867105	chr2	601905	T	G	0.126528	0.0113255	2.528e-24	1	125.601
cg12226735	rs9837206	chr3	98655561	A	C	-0.095394	0.0086693	1.189e-22	1	120.613
cg09538633	rs9839026	chr3	13812035	G	C	-0.100687	0.009163	5.982e-25	1	121.036
cg14041561	rs113211757	chr3	38094614	A	G	0.299891	0.0272459	1.285e-21	1	121.477
cg14688451	rs661798	chr3	124127961	A	G	0.0913991	0.0086538	2.274e-18	1	110.662
cg16795280	rs138964671	chr3	194806656	C	T	0.296948	0.0285658	1.754e-19	1	113.226
cg18482576	rs4974443	chr3	127274927	A	G	0.135508	0.0134941	3.29e-12	1	103.249
cg14041561	rs7613065	chr3	37618180	T	C	0.155399	0.0157002	4.966e-14	1	99.1228
cg14688451	rs111230426	chr3	124524092	T	C	-0.107976	0.0105584	5.854e-23	1	105.528
cg14688451	rs62267604	chr3	124323927	C	T	0.306436	0.0318625	1.757e-10	1	93.9986
cg14041561	rs75398812	chr3	38665580	G	A	0.207447	0.0203458	3.097e-19	1	112.882
cg17452316	rs1035002	chr3	52488202	C	T	-0.197204	0.0193963	1.184e-22	1	102.758
cg24409539	rs56341434	chr2	113868990	C	T	-0.0829273	0.0085775	3.816e-16	1	93.9968
cg10602180	rs7649274	chr3	137736737	C	T	0.0776605	0.0085467	1.155e-14	1	83.703
cg24409539	rs12615370	chr2	114068017	G	T	-0.101502	0.011803	5.065e-11	1	73.3436
cg01374266	rs12639607	chr3	13896284	T	C	0.101117	0.0111905	8.15e-12	1	81.1696
cg05670596	rs57093591	chr3	46350716	C	T	0.112159	0.0128177	1.022e-13	1	76.9917
cg15622805	rs4293721	chr3	48045137	C	A	-0.0770823	0.0092832	8.455e-09	1	69.9143
cg14041561	rs11711097	chr3	38628642	A	G	-0.0878436	0.0106706	1.837e-16	1	68.1019
cg07598930	rs41305600	chr3	53216024	T	C	0.267501	0.0364945	2.361e-10	1	61.742
cg00477017	rs151230747	chr3	196745172	A	C	-0.305083	0.0431264	8.022e-11	1	54.5213
cg24409539	rs4292100	chr2	114571647	A	G	-0.0561644	0.0090343	6.918e-09	1	38.7916
cg07963181	rs349715	chr3	11130020	A	G	-0.0673884	0.0107375	3.475e-10	1	39.4974
cg07644368	rs26529	chr5	115184450	C	T	-0.527381	0.0090071	5.17e-135	1	3428.27
cg07644368	rs149181172	chr5	115325030	T	A	-0.422054	0.0428373	8.461e-17	1	105.061
cg21329975	rs4358397	chr4	15698391	T	C	0.397696	0.009232	6.633e-59	1	1833.4
cg21770060	rs3851359	chr3	159501311	T	C	0.432013	0.0098253	1.74e-95	1	1944.82
cg23052855	rs73210076	chr3	195903383	A	T	0.704373	0.0180196	3.93e-203	1	1563.06
cg07289335	rs12657996	chr5	158904313	A	G	0.348123	0.0097452	4.86e-113	1	1253.6
cg21329975	rs2192363	chr4	15465978	C	T	0.280207	0.0084666	1.12e-132	1	1093.72
cg16147221	rs4447863	chr4	9938969	T	C	0.265434	0.0083312	1.801e-36	1	1011.01
cg25117091	rs278985	chr4	40494592	G	A	0.297576	0.0094869	1.54e-106	1	996.608
cg23052855	rs9812036	chr3	195929268	G	A	0.577225	0.0198695	3.682e-81	1	884.255
cg10923036	rs1714022	chr4	57934602	C	T	-0.247531	0.0087352	7.62e-105	1	802.744
cg27235955	rs12635515	chr3	154851827	G	T	0.222221	0.0089802	7.067e-37	1	612.582
cg10164264	rs7671502	chr4	1127010	A	G	-0.219498	0.0092015	3.625e-47	1	578.957
cg27565382	rs13099479	chr3	52677478	A	G	0.352645	0.0152941	3.093e-26	1	519.407
cg10164264	rs114472337	chr4	1123288	C	T	0.554435	0.026256	5.093e-22	1	489.53
cg23052855	rs79854905	chr3	196005401	T	C	0.381981	0.0174699	5.59e-106	1	485.419
cg24643062	rs73185792	chr3	183974309	A	C	-0.200199	0.0100831	4.061e-33	1	387.051
cg27509213	rs1741547	chr4	3521939	A	T	-0.188437	0.0092548	1.379e-60	1	414.376
cg27565382	rs2245424	chr3	53003021	G	C	0.168467	0.0089149	3.02e-25	1	358.668
cg07644368	rs17404060	chr5	115319911	T	C	-0.292345	0.0153568	2.964e-57	1	380.728
cg01590753	rs41501449	chr4	177787607	C	T	0.263461	0.0143599	6.745e-37	1	328.366
cg25117091	rs6447194	chr4	40552791	T	A	-0.250913	0.0147841	1.826e-40	1	292.02
cg26869578	rs1816800	chr3	137459489	A	G	-0.179112	0.0102624	1.42e-67	1	303.881
cg17903782	rs1390252	chr4	81405377	T	C	-0.176259	0.010188	4.652e-67	1	303.81
cg27565382	rs1035002	chr3	52488202	C	T	0.321754	0.0193339	3.217e-45	1	275.788
cg23464319	rs11735280	chr4	724061	C	G	-0.154758	0.0093798	5.076e-24	1	270.486
cg23052855	rs62409161	chr3	195939792	A	G	-0.358796	0.0230418	2.173e-54	1	263.137
cg07644368	rs12516736	chr5	115121239	C	G	-0.216632	0.0143427	2.665e-23	1	228
cg27509213	rs11733064	chr4	3495283	G	C	-0.127985	0.0092964	4.018e-43	1	191.788
cg23670794	rs13087579	chr3	111263555	A	G	-0.116469	0.0086537	4.793e-38	1	181.811
cg21329975	rs12647844	chr4	15766933	A	G	-0.170974	0.0138642	1.971e-22	1	152.028
cg05854261	rs11735988	chr4	184299079	A	G	-0.103911	0.0084858	2.118e-29	1	150.152
cg00557236	rs254151	chr5	115642097	G	C	-0.111769	0.0092025	9.774e-16	1	148.407
cg23670794	rs73230143	chr3	111356711	A	C	0.130002	0.0108372	1.988e-18	1	144.508
cg23052855	rs939891	chr3	195926090	G	C	-0.160076	0.0132397	1.184e-33	1	144.318
cg23052855	rs62283268	chr3	195558839	A	G	0.157658	0.0131485	3.982e-33	1	144.569
cg06812019	rs72707263	chr5	1134725	T	C	0.124568	0.0106197	9.779e-20	1	139.41
cg25453841	rs6550726	chr3	23153073	T	C	0.110121	0.0094698	4.231e-24	1	137.028
cg14919643	rs113061374	chr4	1052662	T	C	0.27262	0.0236009	2.369e-16	1	125.331
cg19879491	rs339676	chr3	42800778	A	G	-0.0956933	0.0086937	7.118e-22	1	122.364
cg23052855	rs185755921	chr3	195911589	T	C	0.396716	0.0362218	6.472e-28	1	131.753
cg06812019	rs62329574	chr5	1132278	C	T	0.115262	0.010763	7.201e-17	1	115.483
cg26656258	rs73252944	chr4	55122751	A	G	-0.287852	0.0274639	1.055e-25	1	113.961
cg25107528	rs74706963	chr4	8603973	T	C	0.114216	0.0111757	1.649e-20	1	105.43
cg25117091	rs16852322	chr4	40553245	A	C	0.262164	0.0253109	3.86e-25	1	108.541
cg27565382	rs116212265	chr3	52796674	A	G	0.223449	0.0221946	2.065e-13	1	108.695
cg23052855	rs7642152	chr3	195941118	G	C	-0.285409	0.0280848	7.764e-20	1	104.55
cg16147221	rs6816215	chr4	10164027	T	C	0.0802039	0.0092497	1.283e-10	1	75.5329
cg23052855	rs6810239	chr3	195812163	C	T	-0.0846304	0.0098666	1.666e-14	1	73.9572
cg07644368	rs12514110	chr5	115702009	A	G	-0.141546	0.0156555	8.416e-10	1	84.3585
cg06999346	rs1989919	chr5	136897592	T	C	0.0811352	0.0102586	4.336e-12	1	63.0165
cg19633353	rs11733064	chr4	3495283	G	C	-0.0704496	0.0093209	4.085e-14	1	57.8031
cg01410292	rs76756928	chr5	148744686	T	C	-0.407168	0.0579355	1.046e-11	1	48.0782
cg26656258	rs56012888	chr4	54982704	T	C	-0.0895536	0.0136642	1.103e-09	1	43.619
cg23479065	rs13083823	chr3	4345849	A	T	0.0594094	0.0092182	1.158e-10	1	41.7172
cg00244352	rs2237125	chr6	15489956	C	A	0.106326	0.0099191	8.259e-27	1	117.81
cg00702872	rs6596988	chr6	3627609	T	C	-0.525917	0.0082606	9.14e-105	1	4013.07
cg04870110	rs139611473	chr6	27536952	T	G	-1.13927	0.0246443	4.55e-207	1	2080.66
cg06288253	rs10793841	chr6	3285286	A	G	0.614955	0.0122338	1.949e-77	1	2505.67
cg06288253	rs147986662	chr6	3309875	T	C	0.214005	0.0291695	4.473e-10	1	55.9699
cg08666956	rs6864800	chr5	107046317	A	C	0.442157	0.0082511	2.06e-181	1	2854.7
cg08666956	rs286764	chr5	107525694	T	C	-0.369132	0.0082534	2.032e-83	1	1990.25
cg09714615	rs7728348	chr5	148051819	G	T	-0.332584	0.008508	1.027e-64	1	1523.85
cg16572224	rs4562058	chr5	171780501	T	C	0.472538	0.0087461	1.56e-219	1	2911.36
cg16600634	rs11960608	chr5	92872156	T	C	-0.0870599	0.0144623	3.114e-09	1	37.8993
cg23994191	rs28932181	chr5	176639105	C	T	0.154489	0.0202327	1.424e-09	1	61.2735
cg23994191	rs539822	chr5	176310164	A	G	0.5129	0.0159113	2.02e-68	1	1041.31
cg00364051	rs10947428	chr6	33647058	C	T	0.321106	0.0105737	1.86e-105	1	917.317
cg06598631	rs6454631	chr6	88225863	G	A	0.235343	0.0085926	4.614e-47	1	751.714
cg04611912	rs9476854	chr6	15576601	A	G	0.342734	0.0157633	2.446e-29	1	506.825
cg22203607	rs2892390	chr5	180546816	C	T	-0.186891	0.0088727	3.435e-70	1	445.904
cg25916993	rs758459	chr5	134872704	C	T	-0.275678	0.013478	1.322e-32	1	415.793
cg00364051	rs10947427	chr6	33644253	A	G	0.200954	0.0104802	5.231e-37	1	375.195
cg04870110	rs9366694	chr6	27623511	G	A	0.198233	0.0104055	3.054e-34	1	362.27
cg17924225	rs72841878	chr5	172004425	A	G	-0.267804	0.0141761	3.731e-55	1	363.584
cg08255724	rs493871	chr6	33565474	A	G	0.153095	0.0086219	1.776e-24	1	315.474
cg26922546	rs2972205	chr5	72643813	T	C	0.22821	0.0122624	3.612e-54	1	343.515
cg16572224	rs7707818	chr5	171699816	G	C	0.158704	0.0085583	3.431e-72	1	346.873
cg00364051	rs59248104	chr6	33845209	G	A	0.231515	0.0134438	9.105e-32	1	300.448
cg00702872	rs7741605	chr6	3667249	A	G	-0.202843	0.0116904	4.35e-45	1	303.703
cg26922546	rs6881806	chr5	72451309	A	G	-0.18745	0.0106621	2.534e-47	1	308.571
cg08255724	rs210139	chr6	33543409	C	A	0.153381	0.0088153	1.366e-54	1	301.655
cg20655458	rs4535497	chr5	1107428	C	A	0.166233	0.0093367	5.243e-29	1	318.796
cg04899492	rs11754578	chr6	24121221	A	C	-0.172861	0.010142	3.19e-25	1	290.127
cg04870110	rs13212021	chr6	27041282	A	G	0.142014	0.0085168	6.576e-46	1	278.737
cg00364051	rs62398122	chr6	34108057	A	G	0.486305	0.0297818	3.464e-30	1	263.979
cg20655458	rs60833263	chr5	1100831	G	A	0.1623	0.0098428	1.969e-31	1	271.756
cg25443836	rs6892844	chr5	137437485	T	C	0.169335	0.0105475	7.665e-41	1	264.561
cg26404463	rs4075637	chr5	32293891	C	G	-0.136433	0.0088098	3.175e-47	1	238.16
cg00702872	rs73353113	chr6	3618727	C	A	0.331663	0.0213983	1.923e-42	1	244.571
cg20655458	rs72707263	chr5	1134725	T	C	-0.159832	0.0105919	2.091e-19	1	230.224
cg08666956	rs12656995	chr5	107888950	G	T	-0.218427	0.0141677	2.133e-22	1	238.171
cg20655458	rs62329574	chr5	1132278	C	T	-0.157688	0.0107305	4.82e-19	1	216.941
cg04870110	rs147713457	chr6	28550109	C	T	-0.76761	0.05121	1.874e-50	1	230.565
cg11359771	rs35260072	chr5	131630852	C	A	0.129717	0.0091294	8.083e-46	1	199.948
cg22020813	rs10079384	chr5	177804679	T	C	-0.372036	0.0271179	2.025e-17	1	219.27
cg16572224	rs75303378	chr5	171958036	C	A	-0.284338	0.0211386	6.134e-36	1	186.178
cg08255724	rs211456	chr6	33389381	T	G	0.118984	0.0092404	4.177e-18	1	170.365
cg10984165	rs451888	chr5	28927687	G	T	-0.10734	0.0087684	2.563e-22	1	149.993
cg17924225	rs4868187	chr5	172030933	A	G	-0.113724	0.009381	3.768e-19	1	146.466
cg00364051	rs9296068	chr6	32988695	G	T	0.117185	0.0098693	7.925e-21	1	143.664
cg04870110	rs74967533	chr6	28281804	T	C	-0.482205	0.0391521	8.183e-13	1	160.19
cg01163931	rs2449384	chr6	149305906	G	A	-0.127123	0.0109567	1.801e-26	1	136.442
cg23994191	rs141653594	chr5	176308655	A	C	0.509716	0.0451067	1.309e-29	1	135.46
cg06151074	rs9267542	chr6	31668049	T	C	0.134226	0.0119575	1.738e-26	1	129.352
cg06151074	rs805826	chr6	31724219	C	G	0.113986	0.0105882	2.873e-18	1	119.139
cg16572224	rs147086253	chr5	171715478	T	C	0.172087	0.0159715	1.819e-19	1	118.803
cg08666956	rs1974790	chr5	107137387	A	G	-0.117652	0.0115097	1.1e-16	1	118.791
cg00364051	rs62397687	chr6	32802009	T	C	0.125008	0.0117984	6.871e-24	1	111.921
cg02843277	rs1334687	chr6	155635637	A	C	-0.0881305	0.0085953	3.911e-14	1	104.404
cg00364051	rs210139	chr6	33543409	C	A	-0.0935452	0.0089075	8.467e-26	1	109.923
cg04859726	rs3798492	chr6	100888625	T	C	0.098787	0.0097137	3.27e-15	1	102.809
cg08255724	rs767895	chr6	33791463	G	C	0.0977582	0.0096762	7.956e-22	1	102.613
cg08255724	rs10947427	chr6	33644253	A	G	-0.103825	0.0104714	4.289e-17	1	100.54
cg15473084	rs250234	chr5	50265248	T	C	-0.0873672	0.0087801	8.04e-21	1	99.03
cg06526189	rs1761770	chr6	43678036	G	A	0.0884103	0.0088745	2.228e-23	1	99.9796
cg00364051	rs767895	chr6	33791463	G	C	-0.0954507	0.009738	1.105e-22	1	96.6427
cg25443836	rs700613	chr5	137202201	C	A	-0.0929416	0.0096616	6.628e-19	1	91.2928
cg00702872	rs9328198	chr6	3855486	G	A	-0.0825369	0.0085763	1.561e-20	1	92.57
cg09714615	rs867522	chr5	147966246	T	C	-0.136237	0.0148166	1.664e-11	1	84.6899
cg12389685	rs6881496	chr5	1779381	A	G	-0.082846	0.0089514	7.055e-18	1	86.5006
cg08666956	rs27551	chr5	106971668	A	C	0.103079	0.0111818	2.017e-19	1	87.2726
cg04899492	rs2176932	chr6	24124829	T	G	0.335636	0.0368568	1.186e-19	1	78.5133
cg00364051	rs1755047	chr6	33431319	C	G	-0.0802059	0.0093132	7.749e-17	1	76.5575
cg08293408	rs4535497	chr5	1107428	C	A	0.078283	0.0093863	4.571e-12	1	69.9534
cg16572224	rs2618347	chr5	172149074	G	A	-0.0679852	0.0085896	2.476e-15	1	62.8768
cg00244352	rs9396591	chr6	15516285	A	G	-0.0736248	0.0095097	9.783e-15	1	59.0694
cg26922546	rs7718769	chr5	72496670	G	A	-0.0635395	0.0085477	1.191e-10	1	54.8997
cg08753391	rs205002	chr6	32113312	A	G	0.0729919	0.0105307	2.119e-09	1	48.3372
cg08666956	rs188056229	chr5	107249963	G	A	0.161636	0.0268679	7.479e-09	1	36.6321
cg01338378	rs11538919	chr7	102106306	G	A	-0.816332	0.0156288	1.21e-113	1	2772.06
cg18804722	rs9261819	chr6	30378989	A	C	-0.302162	0.0148616	2.406e-74	1	418.448
cg02435538	rs144486980	chr7	75680669	T	C	-0.414277	0.0110164	1.61e-110	1	1472.48
cg18804722	rs59168158	chr6	30431579	T	C	1.27487	0.0427724	6.21e-101	1	992.442
cg17415033	rs12198118	chr6	157005821	G	A	-0.680171	0.0265546	3.031e-68	1	678.363
cg17415033	rs9397956	chr6	156971688	G	A	0.279634	0.0115785	5.158e-69	1	602.698
cg06765022	rs12534699	chr7	76522216	A	G	0.206721	0.0092906	6.884e-79	1	498.432
cg17415033	rs112614686	chr6	157011056	T	G	-0.704184	0.032161	1.99e-94	1	510.893
cg02568153	rs10224497	chr7	2149967	G	A	-0.164384	0.0084636	3.213e-32	1	374.81
cg24641186	rs60211313	chr6	51057183	C	T	0.194435	0.0101495	1.829e-54	1	369.324
cg02568153	rs3778977	chr7	2159746	T	C	-0.160815	0.008527	1.619e-33	1	353.935
cg10995925	rs1052248	chr6	31556581	A	T	0.192029	0.0107139	2.1e-24	1	316.372
cg23678165	rs3804279	chr6	41705612	A	G	-0.227237	0.0125692	1.399e-43	1	332.095
cg08751971	rs59147352	chr7	128672915	G	A	0.148399	0.0085776	3.265e-62	1	302.642
cg22748722	rs2395353	chr6	33100763	G	C	0.166339	0.0099143	6.172e-37	1	282.369
cg24876969	rs57499095	chr6	29219591	A	G	0.321593	0.0189545	2.56e-25	1	289.733
cg02568153	rs10950503	chr7	2039594	A	C	0.142793	0.008557	1.62e-62	1	276.306
cg26330809	rs9400531	chr6	112656072	C	G	-0.195258	0.0117435	1.211e-23	1	278.574
cg12035402	rs2983218	chr6	170559155	G	T	-0.150143	0.009043	2.057e-36	1	273.656
cg18401376	rs12216410	chr6	35141209	A	T	-0.171476	0.0110455	3.458e-38	1	243.072
cg24876969	rs1150687	chr6	28162469	C	T	0.142351	0.0094165	4.07e-35	1	231.451
cg17415033	rs60537452	chr6	156897978	C	T	-0.379546	0.0250703	8.921e-52	1	243.346
cg13386903	rs10484531	chr6	167454434	A	G	-0.130226	0.0087027	1.276e-24	1	223.614
cg13386903	rs9459755	chr6	167202212	C	T	0.163772	0.0109155	3.702e-43	1	222.857
cg02568153	rs7781856	chr7	2257199	T	C	-0.132383	0.0087848	2.141e-33	1	227.776
cg24876969	rs7744086	chr6	28973712	C	T	0.256924	0.0187563	1.199e-15	1	219.207
cg24102242	rs9405193	chr6	3348816	G	A	0.13807	0.0099382	5.147e-23	1	194.895
cg27312458	rs12660706	chr6	169290006	G	C	-0.249438	0.017713	7.766e-39	1	207.905
cg23567726	rs9396591	chr6	15516285	A	G	0.127052	0.0095422	3.04e-31	1	174.547
cg17569438	rs9258859	chr6	29836090	T	C	-0.194659	0.0147912	6.026e-24	1	178.72
cg06765022	rs140752350	chr7	76348565	T	C	-0.165245	0.0128578	6.706e-20	1	163.857
cg14762454	rs6912105	chr6	99830146	A	G	-0.115437	0.0091837	1.176e-27	1	159.683
cg17808866	rs6918152	chr6	542159	A	G	-0.111371	0.0086638	1.726e-18	1	165.45
cg17569438	rs3094652	chr6	29849479	C	T	-0.168343	0.014074	8.334e-32	1	142.309
cg03358113	rs12699804	chr7	2290145	G	T	-0.119763	0.0104136	7.064e-15	1	133.284
cg17415033	rs117847523	chr6	156924967	C	G	-0.347982	0.029862	1.037e-21	1	139.293
cg03358113	rs367858864	chr7	2308078	A	G	0.140712	0.0119492	5.199e-32	1	139.532
cg23567726	rs144538209	chr6	15419166	C	T	0.349024	0.0294689	8.436e-18	1	146.884
cg24143221	rs805826	chr6	31724219	C	G	0.11931	0.0102932	4.566e-31	1	139.21
cg12035402	rs7762956	chr6	170700598	A	G	-0.315254	0.0272704	6.547e-31	1	143.003
cg14081861	rs570744	chr6	151312160	A	T	-0.131353	0.0122944	1.162e-15	1	114.509
cg01338378	rs2257738	chr7	101925338	A	G	-0.107693	0.0100971	1.714e-19	1	113.068
cg15984460	rs6456205	chr6	170693436	C	T	0.175181	0.0166235	9.174e-10	1	119.371
cg17569438	rs3117317	chr6	29659133	A	G	-0.0908881	0.0090958	4.391e-17	1	101.306
cg23636802	rs34929649	chr6	31858530	C	T	0.105212	0.0103775	3.73e-24	1	104.647
cg22748722	rs3763342	chr6	32978997	T	C	0.133697	0.0135267	4.889e-23	1	99.2547
cg24876969	rs17415601	chr6	29452411	G	A	0.235209	0.0237311	1.031e-16	1	101.204
cg10995925	rs2857605	chr6	31524851	C	T	-0.106672	0.0116405	3.58e-15	1	83.4035
cg12035402	rs181014868	chr6	170447399	C	T	-0.371344	0.0398577	5.248e-09	1	92.9449
cg07803377	rs112952099	chr7	1627224	A	C	0.221542	0.0239621	2.584e-16	1	86.7037
cg17055833	rs697750	chr6	36936606	C	T	0.705792	0.0787524	6.543e-15	1	84.2088
cg02568153	rs12699804	chr7	2290145	G	T	0.0914126	0.0104339	1.986e-18	1	77.4616
cg27312458	rs6928261	chr6	169290016	T	C	-0.101553	0.0122829	1.081e-09	1	71.2236
cg24143221	rs181268076	chr6	32778664	T	C	0.226164	0.02848	5.886e-12	1	81.7619
cg17264670	rs1281958	chr6	153457680	A	C	0.0762144	0.0092231	6.268e-12	1	67.9196
cg16689962	rs3132934	chr6	32167009	G	T	0.0853937	0.0108517	3.57e-15	1	61.3168
cg00670111	rs79504514	chr7	128473026	G	C	0.182678	0.024109	8.514e-11	1	57.8574
cg24876969	rs9258859	chr6	29836090	T	C	-0.111534	0.0148398	7.257e-09	1	58.2878
cg01338378	rs4400322	chr7	102544605	T	G	-0.102658	0.0138244	4.977e-12	1	55.6807
cg27490128	rs9469060	chr6	31804715	A	T	0.265182	0.037029	5.561e-10	1	60.1659
cg10995925	rs3873380	chr6	31262438	T	C	0.0819732	0.0115383	1.14e-10	1	51.7571
cg27490128	rs2736191	chr6	31560910	G	C	-0.195129	0.027517	1.329e-12	1	58.1177
cg24143221	rs17200810	chr6	31566507	A	G	0.189724	0.0268726	1.663e-12	1	64.4584
cg17415033	rs4576265	chr6	156536739	C	T	0.0610937	0.0086234	2.02e-10	1	50.2669
cg26545913	rs11962814	chr6	66972982	A	G	-0.101393	0.0152008	8.484e-11	1	44.655
cg06765022	rs6465532	chr7	76917430	G	A	0.0545971	0.0085613	7.641e-09	1	40.8316
cg18804722	rs1061535	chr6	29937924	T	C	0.0982617	0.0151904	4.594e-09	1	43.0357
cg03994184	rs2037890	chr7	1675117	C	T	0.0561845	0.0094895	3.206e-09	1	34.7201
cg20943353	rs10950503	chr7	2039594	A	C	-0.146789	0.0085406	4.873e-21	1	292.151
cg20943353	rs10224497	chr7	2149967	G	A	0.237279	0.0083921	1.613e-44	1	792.609
cg20943353	rs3778977	chr7	2159746	T	C	0.22468	0.0084638	4.917e-41	1	699.463
cg20943353	rs7781856	chr7	2257199	T	C	0.103079	0.0087995	3.873e-23	1	137.65
cg01668008	rs4427151	chr8	134709253	T	C	0.273254	0.0097106	3.251e-49	1	796.238
cg20780013	rs11766511	chr7	4173613	G	A	0.243112	0.0086114	1.98e-129	1	798.593
cg17893108	rs868833	chr7	1054973	G	C	0.250459	0.0091193	2.537e-85	1	755.905
cg26050906	rs2329490	chr7	50803089	G	A	-0.270651	0.0099745	4.16e-38	1	744.094
cg26407309	rs7456421	chr7	139415775	C	G	-0.257796	0.0107813	1.247e-74	1	575.05
cg16182302	rs138698864	chr7	55594132	A	G	0.836922	0.0383509	5.653e-15	1	476.325
cg20780013	rs870084	chr7	4241241	A	G	0.222135	0.0095314	1.469e-69	1	540.656
cg13700912	rs117653448	chr7	2026191	T	C	0.538723	0.0235895	8.285e-68	1	542.098
cg04904932	rs34236782	chr8	87054046	T	A	-0.20773	0.0095819	3.265e-33	1	470.89
cg19765378	rs1880297	chr7	1216013	T	C	-0.180133	0.0084301	3.981e-75	1	451.649
cg25573368	rs117653448	chr7	2026191	T	C	0.463965	0.0223242	1.645e-58	1	446.802
cg17893108	rs112072378	chr7	1039400	T	C	0.28466	0.014415	1.398e-24	1	402.573
cg18664915	rs1881122	chr7	1040946	T	A	-0.158035	0.0084604	1.8e-17	1	343.462
cg13700912	rs4265091	chr7	1915187	T	C	0.529528	0.0255552	1.866e-63	1	450.323
cg17893108	rs113448118	chr7	1108954	A	G	0.212182	0.0118944	4.465e-22	1	322.823
cg22966391	rs6952433	chr7	2396638	A	G	0.203513	0.0108147	3.892e-31	1	359.135
cg25573368	rs4265091	chr7	1915187	T	C	0.447754	0.0240971	8.348e-75	1	359.485
cg22500280	rs10224497	chr7	2149967	G	A	0.154506	0.0084736	8.769e-32	1	330.627
cg13409070	rs62493651	chr7	158135592	C	T	-0.19766	0.0101472	2.053e-14	1	375.369
cg22500280	rs3778977	chr7	2159746	T	C	0.153555	0.0085344	1.796e-34	1	322.379
cg19765378	rs75102927	chr7	1142862	C	G	0.1759	0.0097909	2.432e-44	1	324.338
cg23884358	rs6972063	chr7	189720	T	C	-0.169089	0.0090186	4.011e-30	1	355.977
cg01121892	rs72691608	chr8	144283407	T	C	0.186412	0.0106492	1.319e-68	1	304.446
cg17893108	rs1881122	chr7	1040946	T	A	0.142695	0.0085448	6.3e-38	1	275.837
cg18664915	rs112072378	chr7	1039400	T	C	-0.243976	0.0143828	4.756e-26	1	297.732
cg18664915	rs62430970	chr7	1088368	T	C	-0.225451	0.0134707	9.1e-58	1	283.416
cg19765378	rs1881122	chr7	1040946	T	A	-0.139685	0.0084948	4.756e-33	1	267.601
cg17581870	rs113448118	chr7	1108954	A	G	-0.193101	0.0118566	1.482e-22	1	269.902
cg20780013	rs58222948	chr7	4125591	G	C	0.161434	0.0104499	6.992e-47	1	238.452
cg11693986	rs10953325	chr7	100805508	G	A	-0.14046	0.0092986	3.43e-25	1	228.096
cg25300390	rs13222849	chr7	2229378	A	G	-0.402538	0.0280519	1.316e-18	1	221.493
cg19765378	rs868833	chr7	1054973	G	C	-0.138432	0.0091636	9.216e-23	1	229.261
cg13700912	rs13222849	chr7	2229378	A	G	-0.419754	0.0294975	1.804e-09	1	217.912
cg00742963	rs1972083	chr8	22730266	T	C	0.148931	0.0103659	1.291e-35	1	205.861
cg01668008	rs1584448	chr8	134689575	A	G	0.114799	0.0089751	5.47e-10	1	162.684
cg19765378	rs62430970	chr7	1088368	T	C	-0.187351	0.0134926	8.131e-34	1	195.069
cg09490124	rs4730086	chr7	105086631	A	G	-0.165327	0.0118616	8.436e-14	1	198.134
cg17893108	rs75102927	chr7	1142862	C	G	0.131774	0.0098723	1.37e-19	1	178.83
cg17581870	rs75102927	chr7	1142862	C	G	-0.13572	0.0098155	1.555e-19	1	192.147
cg03654169	rs35581201	chr8	11706834	C	T	0.120457	0.0093216	1.006e-21	1	165.674
cg20780013	rs2705609	chr7	3560919	T	G	-0.126434	0.0100605	4.2e-27	1	158.348
cg19765378	rs78145050	chr7	1154654	A	G	0.146224	0.0119218	3.222e-30	1	154.955
cg18664915	rs78145050	chr7	1154654	A	G	-0.142459	0.0119157	3.591e-14	1	146.972
cg27570732	rs58356851	chr7	155754915	A	G	-0.159227	0.013065	7.411e-24	1	153.875
cg18664915	rs146445303	chr7	1080087	T	C	-0.218234	0.0189511	1.562e-19	1	133.785
cg02860255	rs12544557	chr8	143516411	A	G	0.108852	0.0095707	5.331e-21	1	132.284
cg17581870	rs1881122	chr7	1040946	T	A	-0.0895365	0.0085183	1.366e-12	1	109.315
cg18664915	rs75116574	chr7	1031675	T	C	-0.331493	0.0297172	1.23e-23	1	130.365
cg17893108	rs6463497	chr7	1201436	A	G	-0.322439	0.0301006	3.42e-24	1	120.413
cg13700912	rs7781856	chr7	2257199	T	C	-0.0979124	0.0092678	1.415e-25	1	111.725
cg17893108	rs78145050	chr7	1154654	A	G	0.121945	0.0119246	1.138e-11	1	107.503
cg17893108	rs111984455	chr7	1193388	C	T	0.316065	0.0323912	4.263e-13	1	103.27
cg01779882	rs7386111	chr8	144407164	T	C	0.120838	0.012235	1.349e-17	1	98.6136
cg18664915	rs6463497	chr7	1201436	A	G	-0.307744	0.0301004	1.422e-16	1	109.635
cg13700912	rs12699804	chr7	2290145	G	T	0.0987069	0.0111329	3.169e-13	1	79.5084
cg18664915	rs113448118	chr7	1108954	A	G	-0.098119	0.0119037	5.284e-13	1	69.1636
cg23873200	rs2969053	chr7	2623039	T	C	-0.0748943	0.0089256	8.429e-12	1	70.3316
cg17581870	rs146445303	chr7	1080087	T	C	-0.147185	0.0189835	4.251e-11	1	60.6858
cg20780013	rs57463470	chr7	4186726	T	A	-0.358873	0.0492504	3.176e-13	1	55.3575
cg09529783	rs4517166	chr8	1943089	C	A	-0.0918786	0.0118002	1.825e-11	1	59.8435
cg19879483	rs16859	chr8	26023791	A	G	0.332444	0.0084685	1.422e-59	1	1532.86
cg20611272	rs28496103	chr8	103550211	C	T	-0.316616	0.0084576	1.437e-80	1	1386.93
cg14108380	rs33982662	chr9	139324737	A	C	-0.331879	0.0094038	3.822e-77	1	1243.88
cg10796400	rs7843263	chr8	143128774	A	G	-0.29675	0.0090632	4.461e-58	1	1062.98
cg27135989	rs7464897	chr8	61112748	G	C	0.284109	0.0093277	4.662e-76	1	923.192
cg12741231	rs4922042	chr8	19348292	G	C	-0.322851	0.0105142	2.095e-55	1	936.53
cg25020204	rs1611125	chr9	136509312	C	T	-0.255682	0.0087044	1.826e-69	1	871.034
cg14108380	rs11145824	chr9	139280631	T	C	0.303627	0.0114165	4.258e-30	1	698.015
cg13439189	rs7025567	chr9	93969769	A	G	0.378008	0.0144	1.13e-111	1	762.352
cg24823764	rs902829	chr8	143190003	A	G	0.234557	0.0092229	1.263e-39	1	647.524
cg05525416	rs7815826	chr8	81971745	T	C	0.198443	0.0085136	2.475e-34	1	549.115
cg10765397	rs11136385	chr8	1283091	C	A	-0.210488	0.009108	7.87e-75	1	549.214
cg25020204	rs694821	chr9	136570740	T	C	-0.189286	0.0086526	1.104e-42	1	479.113
cg13439189	rs2387099	chr9	93985824	G	A	0.276579	0.0135821	1.253e-35	1	418.036
cg12741231	rs76178687	chr8	19310115	C	T	0.594903	0.0289651	9.73e-94	1	446.344
cg23278359	rs6578179	chr8	142443133	A	G	-0.172413	0.0089319	6.7e-26	1	373.695
cg24823764	rs12541998	chr8	143185087	T	C	-0.16456	0.0099238	7.134e-16	1	275.344
cg06551905	rs11785520	chr8	11268560	C	T	-0.157585	0.0090556	1.79e-66	1	302.812
cg06592178	rs7814920	chr8	74198733	C	T	-0.148742	0.0085373	8.65e-35	1	301.77
cg14172375	rs4606126	chr9	112535271	A	G	-0.168223	0.0097457	9.217e-67	1	299.991
cg27135989	rs62512478	chr8	60693143	C	T	0.212119	0.0121956	7.67e-39	1	309.702
cg21186778	rs11999452	chr9	4850876	C	T	0.161472	0.0093259	5.71e-35	1	300.597
cg20611272	rs16869497	chr8	103541717	A	G	0.182494	0.0110526	3.249e-33	1	277.813
cg21217093	rs113123	chr9	81871500	A	G	0.197094	0.0119389	3.64e-49	1	274
cg13157158	rs180207	chr8	133883215	A	G	-0.136958	0.0085609	2.267e-37	1	255.142
cg13170640	rs2513382	chr8	98468299	C	G	-0.172916	0.0108224	1.879e-43	1	257.524
cg22320962	rs150601452	chr8	11550421	A	G	0.342939	0.0222802	1.72e-46	1	244.67
cg12741231	rs118080928	chr8	19282620	A	G	-0.225168	0.014896	7.207e-17	1	233.594
cg10147394	rs4840567	chr8	11347625	T	C	0.134938	0.008751	1.206e-53	1	237.41
cg05328939	rs9410002	chr9	137730956	G	A	-0.135904	0.009206	2.815e-26	1	222.2
cg00282877	rs12253520	chr10	135235321	A	C	-0.169123	0.0115942	4.107e-48	1	209.738
cg21217093	rs17791513	chr9	81905590	G	A	0.247273	0.0170154	2.464e-32	1	224.159
cg00282877	rs7921041	chr10	135229239	C	G	-0.154768	0.0110105	7.035e-45	1	195.105
cg24388061	rs4078540	chr8	141266286	T	C	0.144654	0.0107247	9.963e-27	1	179.092
cg21600380	rs1369452	chr8	143848302	T	C	0.131656	0.0094929	2.462e-41	1	192.542
cg12741231	rs117802572	chr8	19426637	G	A	-0.286495	0.0215228	2.032e-28	1	180.405
cg13439189	rs41307471	chr9	93922169	G	C	0.167616	0.0138949	2.724e-13	1	146.107
cg24468765	rs7823905	chr8	37174723	A	C	0.131548	0.0102692	1.441e-37	1	166.658
cg06551905	rs2736320	chr8	11326525	G	C	0.124359	0.010067	4.017e-21	1	154.037
cg10419556	rs2436042	chr8	98262162	G	A	-0.116419	0.0094511	7.822e-32	1	151.738
cg10757989	rs11775560	chr8	61660163	G	A	0.147776	0.0115671	8.845e-19	1	163.559
cg20083995	rs3134352	chr8	101947336	C	G	-0.112942	0.0094673	7.656e-15	1	140.991
cg18050997	rs7832968	chr8	8652889	A	G	0.106826	0.0089877	1.402e-32	1	140.951
cg12741231	rs12546845	chr8	19264943	C	G	-0.138264	0.0116092	1.787e-13	1	144.283
cg21600380	rs1811152	chr8	143913998	C	G	-0.102194	0.0091358	1.799e-12	1	123.707
cg14603085	rs6989599	chr8	101467929	C	T	0.0987853	0.0088266	4.473e-29	1	125.28
cg23641319	rs76553389	chr8	143889741	T	C	0.211308	0.0190242	3.067e-24	1	126.167
cg21175995	rs10739397	chr9	100178253	C	T	0.149363	0.0134588	2.191e-11	1	122.937
cg09647375	rs73202645	chr8	12600606	A	T	-0.174805	0.0168376	2.976e-11	1	109.934
cg13170640	rs6468569	chr8	98500384	T	C	0.108685	0.0102708	3.613e-26	1	111.664
cg20611272	rs4734058	chr8	103524176	T	C	0.117576	0.0118724	2.128e-18	1	98.2662
cg14301764	rs4961223	chr8	141617076	T	C	-0.116569	0.0119083	3.476e-19	1	99.0035
cg20402658	rs62517441	chr8	102694724	G	A	0.0991883	0.0110805	2.417e-11	1	80.2734
cg14301764	rs55925130	chr8	141658096	C	A	0.126558	0.0138394	1.543e-14	1	84.0699
cg25021532	rs1872282	chr8	107776199	G	A	-0.114809	0.0125914	7.643e-20	1	84.4122
cg13439189	rs16907290	chr9	94003270	A	G	-0.184143	0.0207375	8.812e-16	1	79.671
cg07437919	rs35257077	chr8	142235049	T	C	0.0805539	0.0089159	5.024e-19	1	82.7649
cg21600380	rs11997117	chr8	143880068	A	G	0.139605	0.0156029	1.929e-13	1	82.4731
cg22272100	rs4076873	chr8	22067774	G	T	-0.118096	0.0133612	1.394e-09	1	79.3833
cg13803727	rs10780778	chr9	89285460	A	G	-0.0828118	0.0095839	2.453e-09	1	74.1713
cg14184130	rs78660684	chr9	38429280	A	G	0.124236	0.0141393	1.542e-18	1	79.9922
cg25605550	rs2919471	chr8	101232701	T	C	0.0737654	0.0087265	3.149e-11	1	71.6441
cg10982692	rs10112201	chr8	142382757	C	A	-0.191915	0.0224656	2.328e-15	1	74.4392
cg05525416	rs10464891	chr8	82042900	A	C	-0.110015	0.0130107	2.4e-16	1	71.3386
cg22862746	rs13264841	chr8	53526613	T	C	0.102877	0.0122314	4.069e-17	1	71.4414
cg10765397	rs10101376	chr8	1244374	G	A	0.0688063	0.0089528	5.743e-11	1	58.7619
cg12741231	rs112597884	chr8	19302617	G	C	0.234981	0.0312042	1.37e-09	1	60.1782
cg20611272	rs17186961	chr8	103630028	A	G	-0.0648959	0.0098721	8.529e-10	1	42.9131
cg21157923	rs9411225	chr9	139631914	T	G	0.0680643	0.0101887	2.383e-11	1	45.3144
cg22320962	rs2256785	chr8	11490411	G	C	-0.0645852	0.0099973	1.045e-10	1	41.8524
cg02795981	rs1250538	chr10	81037800	T	G	-0.471889	0.0083598	3.31e-107	1	3193.1
cg02795981	rs2802372	chr10	81047575	C	A	-0.507912	0.007994	1.5e-103	1	3979.5
cg16595750	rs61876364	chr10	123235565	T	G	0.113068	0.0155947	7.368e-11	1	52.6029
cg22851864	rs4750500	chr10	5645758	A	C	0.327881	0.0084139	4.46e-280	1	1495.06
cg26394636	rs4399247	chr10	11934479	C	A	-0.350761	0.0086915	2.114e-44	1	1644.06
cg03455990	rs1649990	chr10	80050769	G	A	-0.378247	0.0100152	4.888e-77	1	1421.96
cg14861584	rs12266972	chr10	89970531	A	C	0.39909	0.0119964	7.705e-89	1	1102.17
cg06338697	rs2570335	chr10	34586957	G	A	-0.282241	0.0083081	2.359e-71	1	1150.26
cg16595750	rs4752560	chr10	123199092	C	G	-0.275697	0.0083376	1.928e-43	1	1092.1
cg02165095	rs10795487	chr10	17443211	G	C	0.303026	0.0092305	2.43e-93	1	1096.6
cg22851864	rs79452477	chr10	5617813	A	G	-0.405983	0.0129526	1.18e-215	1	1016.23
cg11200635	rs2565203	chr10	43603735	A	G	0.277568	0.0096204	8.682e-70	1	837.599
cg25921502	rs12249370	chr10	50418949	A	G	0.266773	0.0095846	9.927e-46	1	783.512
cg25921502	rs17011755	chr10	50287572	G	A	0.272955	0.0103415	9.029e-62	1	702.931
cg19215199	rs2802372	chr10	81047575	C	A	-0.223575	0.008965	2.408e-38	1	622.157
cg19215199	rs1250538	chr10	81037800	T	G	-0.216528	0.0092362	1.071e-34	1	555.081
cg10402121	rs12218394	chr10	126480591	G	C	-0.186112	0.008504	6.296e-55	1	476.902
cg26394636	rs7069533	chr10	11904988	A	G	-0.181187	0.0091271	6.951e-28	1	389.346
cg05824757	rs78707107	chr10	72574599	G	C	0.648457	0.0320642	4.054e-36	1	472.348
cg12664173	rs11597094	chr10	6203361	C	T	0.197103	0.0097236	6.953e-54	1	415.122
cg11385165	rs12258364	chr10	105392991	T	C	-0.213469	0.0112222	5.172e-45	1	373.013
cg22851864	rs10905159	chr10	5818268	C	T	0.225929	0.0123022	4.354e-75	1	343.896
cg10195962	rs11259756	chr10	47634190	C	T	0.173851	0.0095785	2.065e-39	1	330.497
cg22851864	rs138726795	chr10	5881566	T	C	-0.311372	0.0188808	4.226e-61	1	274.813
cg13457427	rs12784431	chr10	135037575	A	G	-0.153635	0.0094269	8.716e-45	1	266.391
cg09449069	rs2474558	chr10	38486141	A	C	0.170666	0.0104928	2.581e-40	1	270.906
cg16014906	rs78971861	chr10	134088274	A	G	-0.303544	0.0199257	4.404e-24	1	235.715
cg26795540	rs4934515	chr10	35086655	C	T	0.141302	0.0097436	2.165e-28	1	209.678
cg24480227	rs7918405	chr10	114505465	A	G	0.139789	0.0098095	7.741e-28	1	208.632
cg07262450	rs766927	chr10	44639092	T	C	0.117355	0.0085951	1.918e-42	1	188.696
cg13908507	rs41277968	chr10	71872404	A	G	-0.217647	0.0158505	6.568e-20	1	193.525
cg22851864	rs10795286	chr10	5621929	G	A	-0.137404	0.0103178	1.84e-40	1	178.823
cg11200635	rs75827370	chr10	43455112	T	C	-0.163693	0.0122891	2.024e-33	1	178.393
cg16214693	rs17152069	chr10	126278173	G	C	0.21996	0.0168065	8.824e-38	1	176.686
cg12575674	rs7084378	chr10	82362039	A	G	0.118044	0.0094249	3.807e-11	1	157.13
cg05824757	rs112090772	chr10	72554830	T	C	-0.24739	0.0188478	2.082e-22	1	183.793
cg19215199	rs11593576	chr10	81015896	T	C	0.109021	0.0095547	7.935e-15	1	130.495
cg27220117	rs12261210	chr10	95188039	T	C	-0.12963	0.0108933	3.568e-18	1	143.072
cg26256560	rs2944499	chr10	133033315	C	T	0.10521	0.0088238	6.705e-23	1	141.282
cg03236397	rs188674616	chr10	100311514	T	G	-0.435618	0.038329	4.383e-21	1	128.675
cg08975834	rs11596298	chr10	133036999	G	C	-0.185257	0.0164169	2.328e-24	1	131.758
cg10206933	rs9419217	chr10	133758379	G	A	-0.100258	0.0088826	2.119e-20	1	128.384
cg13908507	rs10999047	chr10	71710045	G	T	0.383721	0.0343363	3.91e-25	1	153.14
cg13908507	rs74521009	chr10	71937130	C	A	0.228081	0.0204755	4.541e-19	1	128.862
cg25921502	rs150110922	chr10	50454640	A	G	-0.155237	0.0147079	2.891e-15	1	112.885
cg13457427	rs7918862	chr10	134916121	T	A	0.101212	0.0094767	2.346e-21	1	114.642
cg12877354	rs7083111	chr10	45861898	A	C	-0.159267	0.0149444	1.613e-26	1	115.332
cg09216143	rs12253520	chr10	135235321	A	C	-0.119958	0.0112658	8.505e-15	1	111.781
cg11200635	rs61843184	chr10	43527047	C	A	0.170697	0.0165077	3.934e-18	1	107.082
cg09216143	rs7921041	chr10	135229239	C	G	-0.115199	0.0107026	2.131e-15	1	114.655
cg11200635	rs3107331	chr10	43739085	T	C	-0.0935954	0.008956	2.471e-13	1	109.921
cg24950817	rs4880352	chr10	134045675	C	A	-0.117689	0.0108983	7.665e-16	1	118.408
cg03730709	rs745182	chr10	81901722	C	T	0.0888248	0.0087526	3.37e-24	1	104.806
cg04951051	rs1248663	chr10	79590726	C	G	0.0925109	0.0090176	3.958e-13	1	105.259
cg22851864	rs3136615	chr10	6005510	G	C	0.113452	0.0116537	1.415e-18	1	96.4441
cg18430255	rs187492672	chr10	121007817	G	C	0.274833	0.0292479	1.985e-12	1	93.6063
cg14861584	rs34901629	chr10	89655727	A	G	0.213821	0.022597	4.447e-15	1	97.4698
cg06338697	rs11009893	chr10	35018285	T	C	0.0825965	0.008678	2.763e-16	1	90.7894
cg09216143	rs1329152	chr10	135303032	T	C	-0.268458	0.0304709	9.367e-10	1	83.7037
cg18593374	rs34417935	chr10	126306694	T	C	-0.192485	0.022644	9.917e-10	1	74.4169
cg25921502	rs114192185	chr10	50449748	A	C	0.215698	0.0233988	7.352e-09	1	111.565
cg13908507	rs7093644	chr10	71926288	T	C	0.138182	0.0150829	5.12e-20	1	84.9736
cg16014906	rs7894429	chr10	134124871	C	T	-0.0828612	0.0094916	3.738e-12	1	76.3343
cg02795981	rs113796278	chr10	81136151	C	A	0.211532	0.0253961	1.834e-09	1	70.2873
cg09449069	rs7916472	chr10	37808816	A	G	-0.122358	0.0152291	8.49e-12	1	67.3794
cg02795981	rs11002899	chr10	81022089	T	A	-0.158965	0.0208648	9.943e-10	1	59.2537
cg22851864	rs117968936	chr10	5605461	A	G	0.34267	0.0452077	1.53e-11	1	100.597
cg17405812	rs56203704	chr10	1490143	A	G	-0.121733	0.0161042	3.214e-11	1	59.6154
cg03236397	rs10786540	chr10	101115130	G	A	0.0914319	0.0120876	2.11e-11	1	58.5865
cg06325088	rs12249370	chr10	50418949	A	G	0.0598332	0.0096786	6.33e-10	1	38.8234
cg11200635	rs2506012	chr10	43575672	G	C	-0.209545	0.03504	4.378e-09	1	39.2995
cg02147041	rs144001962	chr11	57328242	T	C	-0.613709	0.0128982	1.48e-118	1	2376.9
cg04456892	rs10839658	chr11	6942476	C	A	0.527559	0.0081779	3.86e-171	1	4098.85
cg10486439	rs4930651	chr11	68859030	T	G	0.168119	0.0089881	1.358e-31	1	352.734
cg14329059	rs6591507	chr11	58942848	G	T	-0.400751	0.008979	4.94e-133	1	1994.16
cg21628794	rs10896139	chr11	66650060	T	C	0.446798	0.0093782	1.038e-53	1	2283.66
cg03203114	rs117361624	chr11	118568427	T	C	-0.72243	0.0216077	8.423e-72	1	1134.43
cg12128589	rs1790753	chr11	67201008	T	C	0.258918	0.0087188	7.917e-77	1	875.018
cg14329059	rs2730040	chr11	58936357	A	C	-0.31579	0.0122233	7.979e-48	1	660.786
cg14288399	rs12794145	chr11	64006484	T	C	0.273389	0.0112915	5.546e-46	1	579.784
cg08441314	rs9665907	chr11	121435470	A	G	-0.291842	0.0131898	1.064e-60	1	487.95
cg11650874	rs12574605	chr11	885330	C	A	-0.184974	0.008717	6.26e-100	1	454.574
cg03771731	rs7942096	chr11	20643784	T	C	0.177759	0.008683	3.455e-17	1	420.776
cg07091552	rs76546711	chr11	73412989	T	C	0.394096	0.020347	1.518e-51	1	407.095
cg08441314	rs7104977	chr11	121443794	A	G	0.175396	0.0091147	1.074e-34	1	370.912
cg04240079	rs7944514	chr11	74301192	C	T	0.193007	0.0097575	4.992e-52	1	399.27
cg02390725	rs389646	chr11	2925761	A	G	0.237142	0.0121987	6.032e-24	1	375.039
cg22025454	rs1104890	chr11	1962700	T	C	0.251497	0.0137974	3.105e-74	1	332.564
cg03707169	rs2284786	chr11	128652920	A	G	0.148843	0.0085038	5.456e-34	1	309.649
cg16235962	rs497916	chr11	118758089	T	C	0.166863	0.0097524	5.809e-47	1	293.627
cg19432283	rs2334553	chr11	1509421	G	A	-0.142315	0.0086181	2.931e-61	1	274.33
cg16280667	rs3176905	chr11	118755630	C	T	-0.215198	0.0131359	1.863e-40	1	277.482
cg03707169	rs497714	chr11	128643553	A	C	-0.139481	0.0095375	1.064e-20	1	215.816
cg08350126	rs35862450	chr11	6462087	A	G	0.132296	0.0100742	5.021e-22	1	173.501
cg06644638	rs574328	chr11	134187896	A	G	0.140053	0.0101939	6.772e-24	1	189.727
cg14240790	rs1488872	chr11	6350417	C	T	0.144732	0.0113152	8.436e-22	1	162.059
cg19432283	rs1989591	chr11	1628514	A	G	-0.10969	0.0085961	1.057e-34	1	164.839
cg01476222	rs331463	chr11	36501787	A	T	-0.15698	0.0121823	6.353e-21	1	165.936
cg06644638	rs11223761	chr11	134210544	T	C	0.108294	0.0089368	8.499e-34	1	146.24
cg04917258	rs114098501	chr11	66657917	A	G	-0.389504	0.0324004	9.034e-20	1	142.689
cg01596901	rs10791160	chr11	131519897	C	A	-0.115464	0.0097904	2.188e-29	1	139.508
cg04917258	rs183596094	chr11	66614686	T	C	-0.380539	0.0325585	7.146e-17	1	134.834
cg06324635	rs4929914	chr11	8824388	C	T	0.103824	0.0090212	1.191e-30	1	132.826
cg16235962	rs3176905	chr11	118755630	C	T	-0.153069	0.0136486	8.799e-26	1	130.423
cg19314882	rs10892133	chr11	117383694	T	C	-0.126403	0.0114212	5.059e-19	1	124.037
cg04456892	rs2515948	chr11	7012914	G	A	0.0979067	0.0087336	3.625e-29	1	126.092
cg10279055	rs74648805	chr11	134068546	C	G	-0.44413	0.0408898	1.535e-14	1	162.514
cg05068461	rs10838458	chr11	45393005	G	C	0.0968091	0.0092689	6.925e-22	1	111.85
cg03203114	rs7481797	chr11	118745243	A	G	0.11985	0.0114801	1.717e-25	1	109.133
cg16723180	rs7394412	chr11	1532984	A	G	-0.107833	0.0108921	1.005e-16	1	98.1955
cg22160073	rs61875718	chr11	5630963	C	T	-0.169851	0.0169282	1.084e-23	1	103.098
cg04456892	rs147049750	chr11	6827856	C	T	0.234728	0.0244107	1.077e-10	1	91.9523
cg15708618	rs72846724	chr11	1915558	T	G	-0.0916137	0.0100538	1.217e-11	1	84.2531
cg03707169	rs10893922	chr11	128701032	C	T	-0.123772	0.0136287	1.398e-13	1	81.4738
cg14817211	rs11234014	chr11	71232811	G	A	-0.0973187	0.0107809	6.195e-19	1	83.6531
cg06495763	rs11822294	chr11	2924937	T	C	-0.102488	0.0112441	3.506e-12	1	86.2294
cg21628794	rs183596094	chr11	66614686	T	C	-0.265734	0.0326263	3.8e-16	1	65.56
cg01596901	rs11222591	chr11	131242879	T	G	-0.0958619	0.0117165	2.326e-12	1	67.3163
cg12128589	rs61758503	chr11	67033057	T	C	0.331389	0.0414315	1.26e-15	1	67.3819
cg14288399	rs76845349	chr11	64059921	A	G	-0.0988199	0.0124877	1.885e-13	1	63.2556
cg04456892	rs10769707	chr11	6706681	G	A	-0.0673571	0.0092564	7.879e-09	1	52.8843
cg21628794	rs114098501	chr11	66657917	A	G	-0.245191	0.032473	1.922e-13	1	56.339
cg04456892	rs61879357	chr11	7205517	G	A	-0.0899414	0.011913	4.357e-14	1	56.3419
cg14329059	rs35180622	chr11	58438462	A	G	-0.199156	0.0288545	8.435e-11	1	50.2265
cg08441314	rs593769	chr11	121364003	G	A	0.0549522	0.0086892	1.148e-09	1	40.2422
cg17109042	rs7968661	chr12	99137384	G	A	-0.37955	0.0091116	8.91e-102	1	1747.01
cg17461234	rs10870519	chr12	133398165	G	A	0.108376	0.0097021	5.697e-29	1	123.922
cg02149069	rs6489721	chr12	6643316	C	T	-0.369088	0.010132	3.275e-72	1	1347.35
cg25868831	rs11246136	chr11	371265	A	C	0.70928	0.0222346	1.145e-64	1	1011.89
cg23020795	rs1791650	chr12	52747272	T	C	-0.261475	0.0091337	3.5e-163	1	835.849
cg03742132	rs4638365	chr12	81199894	T	C	-0.235428	0.0089033	2.29e-63	1	697.919
cg16064364	rs10841115	chr12	19091398	C	T	0.226169	0.0091046	5.374e-35	1	616.717
cg26785702	rs6589710	chr11	118837460	T	A	-0.193261	0.008781	1.168e-40	1	477.482
cg14690649	rs143868212	chr12	31893080	T	C	-0.691482	0.0297948	3.107e-54	1	560.794
cg25664021	rs10876968	chr12	57644767	T	G	-0.218585	0.0097064	9.075e-89	1	509.612
cg23020795	rs73097123	chr12	52799286	A	G	0.30819	0.0148632	5.983e-65	1	433.377
cg25664021	rs74428418	chr12	57512832	T	C	-1.44456	0.0749483	8.853e-83	1	378.55
cg07817608	rs79936375	chr12	76216483	A	G	-0.578952	0.0309454	7.96e-54	1	355.434
cg01658663	rs12369033	chr12	53442956	G	C	0.198387	0.0107415	2.301e-53	1	342.21
cg23347790	rs832503	chr12	94673928	T	C	-0.136112	0.0087309	5.178e-42	1	242.576
cg23020795	rs11170164	chr12	52913668	T	C	0.239654	0.0162982	1.068e-35	1	218.6
cg20792062	rs3741930	chr12	5153147	T	C	-0.133052	0.0092011	1.974e-38	1	207.194
cg02364642	rs184301136	chr12	57984923	G	C	0.149428	0.0103654	5.889e-26	1	209.138
cg25918267	rs2334553	chr11	1509421	G	A	-0.120331	0.0087333	5.643e-16	1	190.55
cg17385414	rs6581197	chr12	58887838	A	T	-0.13364	0.0097283	1.129e-39	1	193.09
cg15889548	rs10783497	chr12	52605163	G	A	0.205885	0.0160179	3.51e-16	1	166.281
cg25664021	rs17568156	chr12	58345344	T	C	-0.243653	0.0190796	5.366e-22	1	168.373
cg27218154	rs7128641	chr11	36470401	C	T	-0.124112	0.0096289	1.259e-32	1	166.135
cg25918267	rs1989591	chr11	1628514	A	G	-0.112088	0.0087065	2.804e-20	1	167.742
cg03742132	rs79636255	chr12	81193795	C	A	-0.180242	0.0144025	1.145e-15	1	157.728
cg23020795	rs117855897	chr12	52792235	T	C	0.357628	0.0287442	3.901e-30	1	156.556
cg01525916	rs28370418	chr12	132919976	C	T	-0.149081	0.0124059	1.382e-19	1	146.929
cg23020795	rs118026044	chr12	52790816	T	C	0.31165	0.0260366	5.124e-33	1	141.938
cg17109042	rs715324	chr12	99219010	C	G	0.107847	0.0091054	8.4e-30	1	139.016
cg22585562	rs10850737	chr12	117413350	A	G	-0.157116	0.0135519	5.786e-30	1	138.396
cg01658663	rs10747657	chr12	53439609	G	A	-0.147598	0.0140524	1.253e-10	1	111.203
cg14690649	rs1150964	chr12	31932289	C	A	0.0976138	0.0090269	4.063e-19	1	117.393
cg02149069	rs113244573	chr12	6684385	A	G	0.296454	0.0282132	4.893e-17	1	120.279
cg23020795	rs61746354	chr12	52841179	C	T	-0.218389	0.0211972	1.448e-16	1	109.036
cg25664021	rs703849	chr12	57416382	T	C	0.101389	0.0101105	3.756e-20	1	100.52
cg23020795	rs73093298	chr12	52758339	A	G	0.323899	0.0319621	3.909e-24	1	107.131
cg25449924	rs58217600	chr12	125020250	T	C	0.174571	0.0172933	2.54e-18	1	101.15
cg23347790	rs11107489	chr12	94661045	A	G	0.16143	0.0167987	5.742e-11	1	99.7307
cg17109042	rs17227535	chr12	98770209	T	C	-0.115027	0.0118372	1.757e-11	1	95.0416
cg25918267	rs7394412	chr11	1532984	A	G	-0.0994043	0.0110382	3.979e-09	1	81.2878
cg25868831	rs7113204	chr11	500248	A	G	-0.110388	0.0120601	1.322e-11	1	83.9243
cg01909705	rs740840	chr12	6337254	G	T	-0.075047	0.0085975	2.571e-18	1	76.7787
cg25868831	rs61877803	chr11	557252	T	C	0.31297	0.0363753	7.704e-18	1	77.8457
cg15889548	rs1902761	chr12	52627703	A	C	-0.0857521	0.0108334	4.084e-10	1	63.9825
cg08255017	rs1548768	chr14	74694849	T	C	-0.561786	0.0078986	3.29e-212	1	5014.67
cg08255017	rs4903219	chr14	74860214	G	A	0.126226	0.0091787	1.929e-24	1	191.357
cg12127863	rs4771340	chr13	100285935	T	G	-0.16623	0.0084505	1.333e-22	1	388.531
cg14879065	rs45488896	chr14	104646162	T	C	-1.29411	0.0317447	0	1	1799.07
cg14879065	rs7147255	chr14	104662014	A	G	-1.11327	0.0163599	1.33e-253	1	4644.08
cg15925940	rs61995985	chr14	105330676	C	A	0.451816	0.0092078	3.8e-98	1	2417.07
cg17015467	rs7990177	chr13	45852699	G	A	-0.69982	0.0080051	1.528e-83	1	6986.18
cg19000871	rs4900578	chr14	103926010	T	A	-0.507456	0.0108006	8.587e-71	1	2212.56
cg19000871	rs2403196	chr14	104021806	A	G	-0.523258	0.0092996	1.57e-157	1	3150.52
cg21042179	rs77869695	chr14	58347346	G	A	0.183451	0.0147238	7.577e-25	1	163.894
cg22923006	rs9603839	chr13	114106974	C	T	-0.608082	0.0115744	4.69e-229	1	2773.8
cg13784460	rs6575074	chr14	90099451	A	G	0.325615	0.0095284	1.766e-62	1	1177.78
cg19971102	rs56245424	chr14	100134313	C	T	-0.305835	0.0087471	3.05e-100	1	1203.66
cg14352298	rs1163842	chr13	112199740	G	A	0.232241	0.0089781	1.642e-61	1	666.808
cg01797899	rs3751468	chr14	22975108	A	G	0.224178	0.0090045	7.333e-32	1	617.304
cg01797899	rs4343185	chr14	22974041	T	G	0.224438	0.0090192	6.374e-32	1	617.666
cg01797899	rs5020726	chr14	22972844	A	G	0.21728	0.009131	1.757e-30	1	563.029
cg10795666	rs6561506	chr13	49798032	T	C	-0.219593	0.0093559	2.376e-39	1	552.492
cg03960313	rs9580657	chr13	24091128	C	G	0.214661	0.0101311	1.58e-77	1	450.102
cg22923006	rs11838702	chr13	114324833	T	C	0.287443	0.0138277	1.221e-38	1	434.627
cg13121938	rs1320467	chr13	114901633	A	G	-0.244083	0.0117323	1.586e-58	1	433.959
cg14187585	rs10147396	chr14	101239064	G	C	0.17738	0.008485	1.805e-45	1	435.265
cg21099575	rs9517298	chr13	99095003	T	C	0.175781	0.0089256	2.141e-48	1	388.129
cg09400092	rs17472368	chr14	38591144	C	T	0.211131	0.0110924	1.177e-27	1	370.126
cg12127863	rs7139930	chr13	100306660	G	A	0.156384	0.0087081	1.589e-17	1	322.342
cg08255017	rs2302139	chr14	74362935	C	A	0.247967	0.0142971	1.042e-60	1	307.449
cg14879065	rs1557014	chr14	104610463	A	G	0.160449	0.009863	1.673e-59	1	264.707
cg00692833	rs2209514	chr13	42791689	A	G	-0.184918	0.0113732	1.945e-34	1	265.285
cg22355224	rs9526483	chr13	49168202	A	G	0.152491	0.0097718	6.714e-55	1	248.681
cg01729717	rs7997948	chr13	84467545	C	A	-0.153636	0.0101906	2.319e-51	1	232.718
cg18195228	rs10129784	chr14	50479838	A	G	-0.151977	0.0106199	4.865e-36	1	206.676
cg08255017	rs73307199	chr14	74708264	T	G	0.427181	0.0305343	1.465e-43	1	207.236
cg11997806	rs7139930	chr13	100306660	G	A	-0.119212	0.0087439	4.064e-26	1	186.382
cg13121938	rs72659568	chr13	114871176	A	G	-0.163468	0.0117854	9.532e-18	1	195.323
cg19971102	rs10873507	chr14	100128875	A	G	-0.150158	0.0108855	1.148e-25	1	190.888
cg27409154	rs10876407	chr12	53502438	A	T	-0.155803	0.0115474	1.73e-41	1	183.224
cg19000871	rs1557014	chr14	104610463	A	G	0.135369	0.00988	1.841e-29	1	187.724
cg19971102	rs3783320	chr14	100149458	A	G	0.145442	0.0109255	4.985e-30	1	177.132
cg06771839	rs77123507	chr14	22981162	A	G	-0.365796	0.0280041	5.411e-39	1	180.932
cg04528445	rs7149952	chr14	103541096	G	C	-0.140896	0.0107209	4.504e-32	1	174.265
cg06771839	rs3751468	chr14	22975108	A	G	0.123826	0.0096363	5.297e-27	1	164.925
cg06771839	rs4343185	chr14	22974041	T	G	0.123896	0.0096547	8.297e-28	1	164.752
cg06771839	rs5020726	chr14	22972844	A	G	0.119689	0.0097982	6.546e-28	1	148.813
cg09400092	rs2803899	chr14	38674215	C	T	0.22192	0.0195641	1.401e-18	1	129.597
cg11997806	rs4771340	chr13	100285935	T	G	0.0987076	0.0085	8.584e-19	1	135.766
cg17015467	rs3014952	chr13	46071899	T	C	0.155429	0.0140556	3.393e-21	1	127.081
cg08255017	rs7160756	chr14	74976986	A	G	-0.101489	0.0090442	3.2e-29	1	126.886
cg19000871	rs12885224	chr14	104405016	T	C	-0.100902	0.0091335	5.024e-19	1	121.414
cg09274864	rs11627203	chr14	55221543	T	C	0.094982	0.0085991	3.731e-26	1	123.255
cg17015467	rs1536181	chr13	46274638	G	T	-0.100331	0.009141	4.984e-28	1	120.941
cg18695670	rs61992475	chr14	60683783	G	A	0.174376	0.0162324	1.384e-21	1	114.202
cg08255017	rs12879951	chr14	73847796	T	C	-0.10511	0.009763	4.119e-25	1	117.088
cg01682917	rs79675394	chr13	114830914	A	G	0.23333	0.0218048	1.191e-25	1	119.817
cg01682917	rs56205709	chr13	114872606	T	C	-0.204077	0.0194494	1.469e-17	1	110.853
cg26257969	rs2932102	chr12	48665720	A	G	-0.106416	0.0102429	2.774e-25	1	109.466
cg19635644	rs117161618	chr13	100073809	G	C	0.318248	0.0317483	1.725e-12	1	105.473
cg14879065	rs2403196	chr14	104021806	A	G	-0.0976856	0.0098453	4.347e-20	1	98.1423
cg15925940	rs4424849	chr14	105508666	A	G	0.0987198	0.0099293	2.727e-23	1	100.377
cg01797899	rs6572425	chr14	22862196	T	G	-0.0848138	0.0086731	6.276e-20	1	96.3211
cg03049340	rs9549789	chr13	114085729	T	C	0.104348	0.0109234	9.769e-12	1	91.8267
cg15491094	rs932534	chr14	95952974	A	G	-0.0968064	0.0103128	6.172e-21	1	89.0459
cg08221136	rs7148448	chr14	102414399	T	C	0.323436	0.0335162	9.26e-10	1	105.135
cg26739849	rs111749591	chr13	111149858	A	C	-0.372936	0.0408419	1.244e-17	1	93.6084
cg17015467	rs73179699	chr13	45570647	G	A	0.174195	0.0195679	3.096e-16	1	87.3383
cg08255017	rs62006829	chr14	74810568	A	G	-0.116836	0.0124039	6.101e-13	1	89.4968
cg08255017	rs7147712	chr14	75670707	C	G	0.0891127	0.0094707	3.012e-14	1	89.4099
cg22923006	rs877425	chr13	114833726	C	G	-0.0955441	0.0107441	5.963e-19	1	78.4992
cg14879065	rs73360268	chr14	104654488	A	G	0.509802	0.0621518	2.719e-12	1	70.0804
cg01682917	rs1320467	chr13	114901633	A	G	-0.0973077	0.0119219	1.508e-12	1	66.8558
cg26739849	rs11618151	chr13	111151349	A	C	0.0995881	0.0126396	1.317e-12	1	61.9665
cg02147905	rs12896625	chr14	102838957	T	C	-0.0748782	0.0097482	1.117e-12	1	59.1336
cg17015467	rs79260413	chr13	45479080	C	G	-0.517133	0.069189	9.681e-11	1	66.1662
cg21099575	rs7317925	chr13	99058749	A	G	-0.0827662	0.0114113	1.269e-10	1	52.6132
cg22923006	rs79422857	chr13	114246971	A	G	0.518826	0.0752955	3.033e-09	1	48.7179
cg02944637	rs8044413	chr16	19719840	T	C	0.188901	0.013743	2.943e-37	1	196.036
cg04658699	rs11070258	chr15	40538567	T	C	0.387626	0.0086296	2.715e-38	1	1979.53
cg20935245	rs1757463	chr15	41783814	G	A	-0.10137	0.0096436	7.484e-17	1	110.208
cg20935245	rs2665213	chr15	42234265	G	T	-0.573838	0.0077534	2.883e-73	1	5192.74
cg20935245	rs16972418	chr15	42292517	A	C	-0.0973882	0.0126823	2.226e-09	1	59.4344
cg20935245	rs11070361	chr15	42425871	A	G	0.0636409	0.0091122	2.865e-12	1	49.247
cg23198262	rs5020726	chr14	22972844	A	G	0.156528	0.0091872	1.076e-24	1	289.212
cg16674047	rs625961	chr15	68863371	A	G	0.35616	0.0100965	1.801e-60	1	1268.32
cg26945392	rs9672767	chr15	71087364	C	T	-0.315924	0.0140369	4.035e-46	1	501.949
cg03279631	rs1465594	chr16	84547841	G	A	0.219169	0.0103395	3.536e-66	1	451.017
cg01973164	rs34539781	chr16	89955230	T	C	0.310156	0.0148537	1.342e-48	1	448.973
cg21029612	rs7403177	chr15	89927079	G	C	-0.242296	0.0117771	4.33e-72	1	428.889
cg04022811	rs3785182	chr16	90099348	A	G	-0.288456	0.0151044	5.897e-24	1	439.905
cg01973164	rs2283567	chr16	89849977	C	A	0.268444	0.0150108	5.961e-31	1	333.753
cg23198262	rs3751468	chr14	22975108	A	G	0.159819	0.0090638	6.777e-27	1	310.342
cg01162920	rs2307022	chr16	68381978	A	G	0.15856	0.0091021	7.115e-54	1	307.689
cg23198262	rs4343185	chr14	22974041	T	G	0.158524	0.0090781	3.439e-26	1	304.686
cg03935060	rs80099381	chr16	10273536	T	G	-0.290824	0.017149	4.821e-38	1	284.291
cg02143778	rs12928916	chr16	534642	C	T	0.14915	0.0096826	2.553e-31	1	239.472
cg18017853	rs12911537	chr15	55401925	A	G	-0.178372	0.0118602	1.183e-44	1	229.464
cg03625515	rs4781865	chr16	18157719	A	T	0.128996	0.0085296	2.362e-40	1	231.231
cg00206468	rs908987	chr16	85984889	T	C	0.1399	0.0094898	3.266e-22	1	222.24
cg01710852	rs1866316	chr15	67441997	C	T	0.141295	0.0092527	8.9e-22	1	235.665
cg20119871	rs138054958	chr15	26001565	T	C	0.239427	0.0165541	2.233e-37	1	211.534
cg04801098	rs11644924	chr16	88663371	G	C	-0.142803	0.0095636	1.197e-28	1	221.042
cg21537049	rs17182965	chr14	22431564	A	G	-0.152319	0.0106803	1.607e-32	1	203.932
cg01197871	rs12595941	chr16	89208680	C	T	-0.147188	0.010285	4.311e-43	1	206.58
cg18017853	rs12324775	chr15	55524789	T	G	-0.195961	0.015434	1.958e-26	1	166.066
cg13845952	rs1030966	chr15	89048183	C	T	-0.116277	0.0093724	3.753e-20	1	152.942
cg01162920	rs111402974	chr16	68252516	G	A	0.141371	0.0123062	2.918e-13	1	132.038
cg03147900	rs142556882	chr16	89756344	A	G	0.398684	0.034447	2.775e-22	1	217.921
cg27017580	rs2816631	chr14	105739477	A	G	0.115791	0.010009	2.862e-14	1	135.878
cg03935060	rs117609472	chr16	10277263	T	C	0.156573	0.013407	2.223e-31	1	140.21
cg00358155	rs66874200	chr16	2032258	G	T	-0.198426	0.0167843	8.124e-20	1	144.846
cg20935245	rs8027806	chr15	42146632	C	G	-0.136147	0.0126928	1.992e-16	1	115.589
cg03279631	rs111691078	chr16	84586440	T	C	0.203782	0.0198103	3.454e-15	1	109.653
cg21029612	rs950541	chr15	89754954	A	G	0.0873594	0.0089707	7.472e-13	1	95.0846
cg26055840	rs10873507	chr14	100128875	A	G	0.102696	0.010769	1.296e-12	1	91.145
cg23198262	rs226999	chr14	22978577	A	G	0.129969	0.0139275	1.272e-11	1	87.3523
cg09481404	rs2456525	chr15	53080413	T	C	0.10812	0.0121968	7.675e-19	1	81.1324
cg17940694	rs7164581	chr15	40645098	C	G	0.0969021	0.0117492	3.42e-12	1	69.2826
cg02484335	rs2288584	chr16	84623989	C	T	-0.0888996	0.0096872	2.062e-11	1	84.5605
cg01973164	rs2118193	chr16	89739903	A	G	-0.0884652	0.0106015	8.531e-16	1	70.0078
cg26787096	rs2165488	chr15	71678798	A	G	-0.0706568	0.008519	1.094e-16	1	69.3414
cg20119871	rs61998563	chr15	25983554	A	G	0.209253	0.0253802	1.655e-16	1	72.6374
cg26787096	rs11632611	chr15	72095711	G	A	-0.0744497	0.0097258	7.655e-12	1	58.7807
cg00591333	rs4969254	chr17	79106005	T	C	0.568863	0.0106989	3.008e-40	1	2734.29
cg06378129	rs3809630	chr16	67879400	A	G	-0.510754	0.0127821	1.63e-65	1	1619.75
cg24062157	rs12444804	chr16	3723248	A	C	0.625779	0.0088707	1.15e-219	1	5003.53
cg02397064	rs312816	chr17	75467395	C	G	-1.74634	0.0467133	2.92e-133	1	1464.94
cg02397064	rs16970144	chr17	75465815	G	A	-1.74472	0.0470508	4.45e-133	1	1433.14
cg05426160	rs7196606	chr16	15941025	G	A	-0.346401	0.009863	7.207e-53	1	1223.38
cg09632876	rs4780425	chr16	12479230	A	C	-0.301069	0.0085334	5.734e-72	1	1239.17
cg06378129	rs111402974	chr16	68252516	G	A	-0.368341	0.0120808	1.81e-42	1	926.905
cg10010898	rs7201895	chr16	407723	A	G	0.265187	0.0092116	1.99e-41	1	819.063
cg08011959	rs1428841	chr16	77295218	A	C	-0.251071	0.0102043	4.429e-58	1	604.098
cg27638742	rs2056891	chr16	3145785	T	C	-0.195869	0.0088584	3.107e-34	1	489.545
cg05958351	rs3112687	chr16	2823923	T	C	-0.248974	0.0114565	1.02e-104	1	480.487
cg16613029	rs148800930	chr16	8985092	C	T	0.388389	0.0187038	8.635e-36	1	448.617
cg05215277	rs62034712	chr16	3356441	T	C	-0.187918	0.0098988	4.544e-36	1	364.263
cg05654361	rs150926	chr16	2330169	G	C	-0.134427	0.0086074	2.135e-27	1	242.476
cg27565277	rs12708815	chr16	17228368	G	A	0.144528	0.0092632	3.509e-38	1	244.181
cg02294870	rs35314992	chr17	41512977	T	C	0.142622	0.009231	3.954e-53	1	236.564
cg02380585	rs58745116	chr17	33803592	A	G	0.135963	0.0087914	8.733e-23	1	240.576
cg26983744	rs2283567	chr16	89849977	C	A	-0.224197	0.0150474	1.144e-23	1	231.918
cg08011959	rs1825596	chr16	77169206	C	G	-0.135206	0.0098529	7.407e-34	1	188.298
cg09132790	rs8055775	chr16	49549586	T	G	-0.143164	0.0105598	3.413e-40	1	187.197
cg10238917	rs35733741	chr16	30945887	A	G	-0.122049	0.0091083	1.448e-36	1	180.901
cg09979356	rs11647981	chr16	23727507	T	C	-0.130309	0.0104304	2.34e-15	1	158.571
cg08282578	rs2242126	chr16	70731302	G	A	-0.116354	0.0089867	3.571e-27	1	169.029
cg26983744	rs34539781	chr16	89955230	T	C	-0.19489	0.0149355	1.493e-18	1	175.304
cg09132790	rs7196850	chr16	49618976	C	T	-0.104375	0.0088539	1.926e-23	1	140.071
cg00439658	rs939543	chr17	72792184	A	G	-0.11794	0.0105357	8.07e-18	1	127.126
cg24062157	rs28469316	chr16	3523626	G	C	0.242077	0.0222914	1.08e-22	1	118.605
cg01469594	rs599314	chr17	80728072	G	A	-0.0973834	0.0088039	6.266e-15	1	122.335
cg24062157	rs146354035	chr16	3753745	A	G	-0.449409	0.0427821	8.227e-26	1	139.267
cg05142023	rs4843392	chr16	86570397	T	C	0.124692	0.0120194	3.251e-25	1	109.114
cg08011223	rs11644881	chr16	2740841	A	G	0.0871843	0.0088973	1.468e-15	1	96.5808
cg08011223	rs4461075	chr16	2446200	A	G	0.0919393	0.0095914	7.563e-16	1	91.4949
cg24062157	rs2283488	chr16	3970017	A	G	0.0905782	0.0099967	7.324e-12	1	82.1702
cg26608982	rs2056310	chr16	89607142	A	G	-0.105821	0.0119595	1.297e-13	1	76.2274
cg24062157	rs116926826	chr16	3499577	T	C	-0.217173	0.0244322	2.255e-12	1	83.3892
cg08011959	rs1874534	chr16	76880116	A	G	-0.104904	0.0113979	3.405e-12	1	85.8551
cg01483627	rs76205068	chr17	72551532	T	C	0.363327	0.0415613	7.129e-15	1	100.109
cg08419921	rs9937239	chr16	87107120	A	G	-0.0886228	0.0105747	9.8e-17	1	70.7799
cg09632876	rs1701111	chr16	12298804	G	A	-0.0731383	0.0094944	1.326e-14	1	59.7687
cg27107485	rs35436732	chr16	2281324	T	C	0.170919	0.0221395	7.349e-10	1	62.2837
cg02397064	rs2164448	chr17	75307846	C	G	0.0694287	0.0094296	8.584e-13	1	54.4946
cg24062157	rs189627679	chr16	3714772	A	G	-0.336757	0.0499035	1.497e-11	1	48.8021
cg04970064	rs8077538	chr17	241835	T	G	-0.70679	0.0158969	3.99e-219	1	2015.43
cg04970064	rs9895447	chr17	258914	A	G	-0.365661	0.0274304	1.538e-40	1	181.621
cg04970064	rs759974	chr17	400959	A	G	0.122179	0.0090037	6.036e-42	1	181.85
cg07081054	rs9889559	chr17	52983722	C	T	0.0622918	0.0091661	1.15e-10	1	46.2522
cg07724971	rs148275766	chr17	78160385	A	C	0.735702	0.0417538	7.221e-47	1	318.56
cg09324608	rs9904964	chr17	30662832	C	T	-0.566638	0.0080738	4.03e-100	1	4846.78
cg11816229	rs10459915	chr17	7017350	G	A	-0.375332	0.0115922	1.215e-62	1	1056.35
cg03782381	rs16939926	chr17	43343249	C	T	0.714947	0.0226607	8.88e-49	1	1028.26
cg19038490	rs9914002	chr17	71725920	T	A	-0.317849	0.0103276	6.24e-133	1	961.454
cg04970064	rs16952820	chr17	397999	T	C	-0.784334	0.0274525	4.513e-73	1	859.065
cg04970064	rs9747073	chr17	496889	A	T	0.238848	0.0088005	1.23e-116	1	747.155
cg12658374	rs7217894	chr17	37253897	A	G	0.224396	0.0103009	4.232e-45	1	482.392
cg12871285	rs34087706	chr17	76781277	C	G	0.641721	0.0319562	2.94e-52	1	430.099
cg11068337	rs8064386	chr17	43236109	T	C	-0.171727	0.0086357	2.562e-52	1	395.777
cg22311200	rs9905940	chr17	46614102	A	C	0.205146	0.0103627	3.182e-87	1	396.554
cg25705266	rs35107254	chr17	30047907	A	G	0.228025	0.0124503	2.551e-09	1	344.281
cg22247041	rs35552011	chr17	73029764	T	A	0.421382	0.0225565	2.501e-75	1	361.73
cg18612040	rs4969306	chr17	78894938	C	T	0.172636	0.009458	6.755e-32	1	333.687
cg07724971	rs141964250	chr17	78045954	C	G	0.705779	0.0400169	1.493e-29	1	321.792
cg12658374	rs16527	chr17	37322080	C	T	0.178039	0.0108894	1.001e-33	1	267.47
cg03782381	rs72834545	chr17	43791502	T	C	0.651297	0.0418144	2.23e-46	1	314.223
cg12780873	rs9302898	chr17	77434586	G	A	-0.129483	0.0090996	5.249e-16	1	201.025
cg14311597	rs117301942	chr17	2654932	A	C	0.416797	0.0311324	5.823e-16	1	253.27
cg03782381	rs7220051	chr17	43459253	T	A	-0.164539	0.0112638	1.71e-21	1	210.464
cg07724971	rs12602462	chr17	78146016	T	C	-0.125072	0.0087382	1.476e-20	1	206.127
cg21275283	rs2975001	chr17	18018356	T	C	-0.21096	0.015123	6.523e-25	1	195.478
cg25433496	rs759974	chr17	400959	A	G	0.123009	0.0092159	9.974e-22	1	175.804
cg19038490	rs4789155	chr17	71558419	A	G	-0.127381	0.0095642	2.696e-26	1	176.788
cg11816229	rs112922050	chr17	6995405	A	G	0.403831	0.0305595	3.873e-36	1	171.246
cg03782381	rs117856128	chr17	43450077	G	A	0.893826	0.0668951	5.269e-16	1	186.944
cg25705266	rs117495821	chr17	30049449	T	C	0.361978	0.0292655	1.727e-17	1	157.204
cg22247041	rs11870474	chr17	73030810	A	C	0.337892	0.0270667	5.547e-18	1	167.723
cg20656830	rs8068613	chr17	78431533	A	G	0.172059	0.0139098	2.763e-17	1	149.652
cg25705936	rs9911574	chr17	78795868	G	A	0.102465	0.0089173	5.6e-11	1	131.83
cg23898320	rs7222131	chr17	76816199	A	G	0.13272	0.0108726	1.108e-20	1	148.485
cg25705266	rs770513	chr17	30051595	C	T	-0.145516	0.0121	3.513e-10	1	143.116
cg09324608	rs7223126	chr17	30585862	C	A	-0.116139	0.0096602	6.746e-29	1	144.979
cg17053854	rs312816	chr17	75467395	C	G	-0.576797	0.0489507	2.829e-20	1	145.222
cg17053854	rs16970144	chr17	75465815	G	A	-0.575466	0.0492818	1.068e-20	1	141.951
cg11816229	rs77142476	chr17	7032762	T	C	0.367169	0.0314343	2.391e-17	1	146.989
cg24677192	rs2289757	chr17	76433685	A	G	-0.126965	0.0112191	9.305e-15	1	132.005
cg05397535	rs7213481	chr17	4547906	T	C	0.125962	0.0115958	5.979e-24	1	119.275
cg18612040	rs7209380	chr17	78920681	A	G	-0.144382	0.0145342	5.905e-14	1	98.4376
cg14897188	rs14309	chr17	6919093	T	C	0.125055	0.0123421	1.983e-21	1	104.06
cg07724971	rs12950757	chr17	78096800	G	T	-0.0903525	0.0095647	2.053e-12	1	90.2958
cg19038490	rs7207921	chr17	71653321	G	A	-0.285483	0.0310565	4.934e-15	1	90.7107
cg09324608	rs10775410	chr17	30863752	T	C	0.0837896	0.0088412	6.386e-13	1	89.5185
cg23835923	rs4414535	chr17	70710015	T	C	0.115442	0.0131881	1.802e-16	1	75.628
cg25705266	rs60655866	chr17	29999636	G	T	-0.0991044	0.0113715	2.452e-13	1	77.0555
cg09324608	rs12951676	chr17	29964588	G	A	0.0907995	0.0104809	8.588e-14	1	76.1916
cg24101979	rs75710023	chr17	730912	C	G	-0.121654	0.014681	7.187e-11	1	70.0269
cg08757611	rs72901758	chr17	76244489	G	A	0.0810469	0.0101703	3.776e-10	1	64.2921
cg09324608	rs770513	chr17	30051595	C	T	0.0950461	0.0121346	2.852e-10	1	60.8466
cg25705266	rs140672108	chr17	30092921	T	C	0.231329	0.0299583	9.013e-09	1	59.6395
cg03782381	rs12936109	chr17	43085340	A	G	-0.0783589	0.0103406	3.667e-14	1	57.3576
cg25705266	rs57466716	chr17	30077518	A	C	-0.186875	0.0254948	2.303e-13	1	55.1241
cg08498539	rs1684666	chr17	42027081	T	C	-0.0594264	0.0097936	1.296e-09	1	37.0588
cg13103051	rs450997	chr18	44244840	A	G	0.336321	0.008862	1.523e-41	1	1419.29
cg18515624	rs2645884	chr18	30193258	T	C	0.0573901	0.0095727	2.033e-09	1	35.9819
cg11846064	rs79314920	chr19	5994333	G	C	-0.479009	0.0136735	4.678e-64	1	1242.15
cg18038361	rs7235277	chr18	29176873	C	G	-0.236737	0.0088024	9.86e-31	1	718.055
cg19860752	rs4799513	chr18	37381812	A	G	0.274785	0.0100071	1.62e-100	1	758.648
cg10696539	rs62119754	chr19	2356277	A	G	0.199014	0.0086282	4.126e-27	1	528.224
cg14039368	rs918618	chr19	7544039	C	A	-0.200046	0.0098297	5.112e-48	1	416.983
cg13226362	rs3859318	chr18	77448556	T	C	0.212142	0.0110914	6.333e-54	1	368.107
cg14067541	rs12977472	chr19	50201927	G	A	0.201871	0.0117577	1.247e-24	1	294.195
cg18515624	rs11874256	chr18	30059271	G	C	0.157981	0.0092999	5.618e-40	1	287.459
cg11846064	rs11880033	chr19	6074710	A	G	-0.159568	0.0107894	3.422e-21	1	220.394
cg04361053	rs855617	chr19	38622191	C	T	-0.128922	0.008736	2.75e-49	1	219.822
cg26750927	rs1046404	chr17	39983808	G	C	-0.155653	0.0105678	9.785e-46	1	221.437
cg12002047	rs753733	chr19	7769566	A	G	-0.173275	0.0123223	5.729e-33	1	198.197
cg03126177	rs149960661	chr19	13045742	A	G	-0.361738	0.0265116	3.364e-35	1	204.932
cg26283240	rs2663350	chr17	857257	A	G	-0.16835	0.0116006	1.331e-16	1	210.551
cg02449608	rs75597694	chr19	58465419	C	T	0.22995	0.0170366	1.763e-29	1	191.344
cg06161930	rs643133	chr19	56638845	G	T	-0.59247	0.0455511	1.713e-23	1	250.23
cg00966686	rs10250	chr19	4101062	T	G	-0.144038	0.0110213	5.699e-36	1	171.864
cg27255115	rs584438	chr17	38599172	A	C	-0.110018	0.008962	4.291e-18	1	150.464
cg24752582	rs34945223	chr18	77575871	G	A	-0.114351	0.0096344	1.141e-16	1	139.541
cg15985184	rs73060780	chr19	51761861	T	C	0.200782	0.0171598	4.286e-22	1	141.328
cg15205568	rs2074616	chr19	15294991	C	T	0.144193	0.0128802	8.201e-14	1	123.052
cg26135975	rs455104	chr17	10618227	A	G	0.0995678	0.0092199	6.352e-22	1	116.832
cg06721806	rs146546764	chr19	35947811	A	G	-0.283918	0.028868	9.594e-15	1	95.1001
cg23319171	rs58228302	chr18	74780966	A	G	0.198186	0.0202765	5.456e-12	1	96.8706
cg06721806	rs8111522	chr19	35974202	A	G	-0.146201	0.0147435	3.536e-23	1	102.155
cg05015176	rs12461075	chr19	49399821	A	G	0.0907862	0.0095824	5.316e-14	1	90.323
cg11846064	rs527515	chr19	5982963	T	C	0.147746	0.0155506	3.945e-15	1	89.4071
cg23319171	rs62104280	chr18	74788523	T	C	0.116577	0.0132225	1.18e-18	1	76.6692
cg10836101	rs11673255	chr19	30026295	C	G	-0.0899403	0.0108717	1.308e-16	1	69.6154
cg21444002	rs60948218	chr18	46391503	T	C	0.13893	0.0183806	9.551e-12	1	58.2727
cg10696539	rs2854110	chr19	2269142	G	A	0.0869493	0.0117202	1.182e-13	1	55.6448
cg03199996	rs6020624	chr20	49214156	A	G	-0.381359	0.0097185	6.58e-139	1	1541.48
cg03816851	rs2587109	chr22	18323438	C	T	0.443424	0.0084754	2.908e-77	1	2694.16
cg19628469	rs2930894	chr19	881161	A	G	-0.358128	0.009329	2.83e-202	1	1482.84
cg27503117	rs11673661	chr19	10405599	C	G	0.421505	0.0217819	6.907e-83	1	394.984
cg05732300	rs76773794	chr21	46647813	G	A	1.02626	0.0280351	2.28e-117	1	1442.56
cg19628469	rs12976467	chr19	841877	G	A	0.363242	0.0108128	4.46e-201	1	1132.66
cg06937832	rs130208	chr22	49128078	C	T	-0.368583	0.0117379	1.06e-105	1	1016.37
cg11284582	rs6011927	chr20	62245826	C	G	0.448757	0.0154883	1.91e-93	1	853.866
cg19548313	rs4147930	chr19	1064193	G	A	-0.305332	0.0104977	2.728e-58	1	838.374
cg26018431	rs4572515	chr19	48799605	T	C	0.247705	0.009179	8e-59	1	717.531
cg10842070	rs75030380	chr20	62744682	A	G	-0.408161	0.015538	4.288e-84	1	701.102
cg10842070	rs7000	chr20	62522466	A	G	-0.236407	0.0095288	1.614e-42	1	632.637
cg23195373	rs2276471	chr19	45974698	C	G	0.543482	0.0213536	3.415e-56	1	669.743
cg25775386	rs3761051	chr19	17935001	C	T	0.394159	0.0163619	1.86e-74	1	576.728
cg27503117	rs12611016	chr19	10434886	A	G	0.279405	0.0118104	1.382e-24	1	551.759
cg14581803	rs915804	chr21	47649802	G	C	0.189304	0.008749	5.774e-30	1	465.49
cg10842070	rs142492765	chr20	62549359	T	C	-1.35624	0.0622215	6.255e-39	1	485.421
cg19545560	rs17715691	chr19	51681965	A	C	-0.183433	0.0098622	1.708e-32	1	345.67
cg03328201	rs138647105	chr22	22031128	T	C	-0.213469	0.0116122	7.182e-32	1	337.533
cg19510663	rs7246479	chr19	55824332	T	G	-0.157001	0.0087377	4.453e-29	1	324.205
cg09137533	rs9627403	chr22	46448476	G	A	-0.164665	0.0096145	1.572e-33	1	294.457
cg10842070	rs12625387	chr20	62378364	T	C	-0.172852	0.0099896	9.084e-24	1	300.673
cg09119967	rs16995991	chr20	9491492	C	T	0.194467	0.0118086	5.892e-21	1	272.254
cg23195373	rs3212981	chr19	45915038	C	T	0.155256	0.0101336	3.558e-38	1	232.135
cg24442435	rs11546709	chr20	55983754	C	T	0.296517	0.0205265	6.984e-18	1	212.128
cg26920057	rs1967333	chr19	41923066	G	A	-0.12088	0.0088259	3.019e-24	1	186.162
cg22192692	rs13044564	chr20	2449725	A	C	0.119528	0.0094988	1.119e-24	1	158.404
cg11284582	rs2244441	chr20	62471527	C	T	-0.121201	0.0098959	1.151e-25	1	150.9
cg26018431	rs2161098	chr19	48775272	G	C	0.108532	0.0088853	6.711e-14	1	149.001
cg08247297	rs73370824	chr21	46907338	A	C	0.235169	0.0200685	1.673e-18	1	144.66
cg23195373	rs1133190	chr19	45818835	A	G	0.137699	0.0121506	8.862e-19	1	130.677
cg03816851	rs7287465	chr22	18311845	G	A	-0.0959788	0.0091331	9.579e-14	1	110.414
cg04898124	rs6125084	chr20	46344273	G	A	-0.124425	0.0114395	5.146e-20	1	119.196
cg14581803	rs2032110	chr21	47904356	G	T	0.118235	0.0110862	3.08e-16	1	113.267
cg23195373	rs2298881	chr19	45926916	A	C	0.174807	0.015584	2.133e-10	1	128.454
cg19628469	rs149074911	chr19	825519	A	G	-0.42343	0.0389837	1.777e-19	1	123.565
cg03816851	rs4819475	chr22	18383236	C	A	0.0949783	0.0091208	3.656e-12	1	108.344
cg26238800	rs847053	chr20	45142291	G	C	-0.112184	0.0106154	1.67e-12	1	110.783
cg10842070	rs816924	chr20	62651769	A	T	0.0963778	0.0099636	7.157e-18	1	93.4555
cg04027612	rs6088801	chr20	33942261	G	A	0.0889373	0.0089877	2.044e-13	1	97.7249
cg03199996	rs13043951	chr20	49014208	A	G	-0.140202	0.0157218	3.784e-11	1	81.385
cg06937832	rs4925403	chr22	49070719	A	G	0.127509	0.0140218	1.066e-10	1	83.3091
cg01145544	rs755548	chr21	46874745	G	T	-0.0826227	0.0091982	7.118e-11	1	80.7492
cg11284582	rs13042230	chr20	62408766	C	G	0.334212	0.0370062	2.025e-18	1	83.871
cg19515390	rs11881952	chr19	12621993	A	G	-0.176461	0.0198851	7.054e-19	1	79.7731
cg18376335	rs79759537	chr19	40731530	T	C	0.331586	0.038286	1.329e-13	1	84.5346
cg03816851	rs2083882	chr22	18395241	G	A	-0.0880768	0.0102934	1.375e-17	1	73.0636
cg01798385	rs58400536	chr20	47249963	G	A	0.0946694	0.0106739	1.529e-12	1	78.7461
cg03816851	rs382013	chr22	18276101	A	G	0.083044	0.0102546	4.622e-11	1	65.7895
cg10842070	rs75091289	chr20	62228064	A	G	-0.358875	0.0436613	2.767e-09	1	71.8427
cg05732300	rs11700482	chr21	46708843	G	T	-0.131745	0.01685	9.37e-15	1	60.4372
cg22042908	rs2423020	chr20	4787035	T	C	-0.0589239	0.0087254	3.127e-09	1	45.309
cg26532826	rs5753220	chr22	30986350	C	T	-0.325314	0.0097612	2.564e-47	1	1113.74
cg21425232	rs137088	chr22	42981890	A	G	-0.366317	0.0122235	2.54e-197	1	922.404
cg25161283	rs9605070	chr22	20134739	T	C	0.248	0.0105386	1.9e-122	1	556.006
cg26253663	rs11704398	chr22	25780117	A	G	-0.239513	0.0107352	2.201e-59	1	489.654
cg09984479	rs6001064	chr22	38638071	T	C	0.178143	0.0092015	1.797e-62	1	376.682
cg25791279	rs2074739	chr22	31533967	G	A	0.158767	0.0087357	8.211e-74	1	332.488
cg26532826	rs7289549	chr22	31004188	C	G	-0.250419	0.0155344	1.604e-17	1	262.858
cg13166171	rs3329	chr22	45133238	G	A	-0.218354	0.0129625	7.728e-40	1	286.796
cg25791279	rs3761431	chr22	31539189	A	G	0.175855	0.0114296	4.512e-22	1	238.554
cg11665583	rs117111881	chr22	26836354	T	G	0.161623	0.0115085	1.29e-23	1	199.928
cg22281206	rs5753469	chr22	31526811	T	C	-0.140455	0.0105171	1.571e-39	1	181.526
cg22510462	rs2070464	chr22	24183875	G	A	-0.120496	0.0089516	3.677e-16	1	181.833
cg20680669	rs74426467	chr22	28209013	C	T	-0.363655	0.0303657	2.106e-20	1	141.083
cg26253663	rs146949712	chr22	25799153	T	G	0.573112	0.0499242	4.988e-19	1	140.057
cg23441210	rs11704715	chr22	36906173	G	A	0.098291	0.0090125	2.5e-19	1	119.617
cg26532826	rs5753192	chr22	30935074	A	C	0.0969179	0.0090868	2.831e-15	1	114.336
cg25791279	rs9621348	chr22	32240229	T	A	-0.14774	0.0139624	3.64e-26	1	111.833
cg26532826	rs9609047	chr22	31075719	T	C	0.0906009	0.0090786	3.289e-18	1	100.403
cg10576267	rs6002328	chr22	41710034	C	T	-0.0985631	0.0094758	9.144e-15	1	105.977
cg21425232	rs732336	chr22	43084104	T	C	-0.0835317	0.0091039	4.498e-20	1	84.9072
cg25791279	rs136403	chr22	32553958	A	G	0.497735	0.0575475	5.19e-18	1	78.9316
cg25791279	rs9619167	chr22	31472504	G	A	-0.123785	0.014873	4.058e-13	1	69.2312
cg26532826	rs3959619	chr22	31254289	A	G	-0.0974365	0.0140451	5.864e-09	1	50.8756

## Sheet: Table S4
Supplementary Table S4 . PM10-related CpG sites and mQTLs from GoDMC database.
CpG site	mQTL	Chromosome	Position	Effect allele	Other allele	Beta	SE	P value	Cistrans	F
cg02221422	rs471966	chr11	68173861	C	T	-0.475307	0.0304024	4.281e-55	1	2797.06
cg02640147	rs4867979	chr5	169995101	T	C	-0.418356	0.018417	3.13e-114	1	2584.14
cg06518708	rs7518451	chr1	26124611	A	G	0.123676	0.0125431	6.202e-23	1	205.09
cg07103673	rs2239731	chr11	6976988	A	T	-0.12997	0.0143171	1.106e-19	1	177.129
cg07103673	rs10839676	chr11	7017008	A	T	-0.644643	0.020187	9.15e-224	1	5925.78
cg07103673	rs1507628	chr11	7216241	C	T	-0.115721	0.0089819	5.549e-38	1	166.654
cg02107824	rs686239	chr10	115844949	T	C	0.435075	0.0261465	3.581e-62	1	1389.21
cg07157333	rs8049691	chr16	19402760	C	T	-0.365554	0.0164792	5.04e-109	1	1211.67
cg07234388	rs6696400	chr1	156276216	T	C	0.337546	0.0194321	1.379e-67	1	1105.96
cg02107824	rs79327327	chr10	115847055	G	A	0.5598	0.0176666	2.35e-220	1	1001.12
cg02179478	rs2012153	chr3	35779750	G	A	-0.272914	0.0170831	1.887e-57	1	1016.28
cg01716603	rs11653086	chr17	37037718	T	G	-0.315388	0.0198895	1.257e-56	1	891.712
cg07181952	rs2649598	chr1	1306558	T	C	0.764369	0.0690594	1.788e-28	1	826.967
cg09006292	rs7613715	chr3	64075392	G	T	-0.239179	0.0295686	6.019e-16	1	524.498
cg01716603	rs1642374	chr17	36999351	T	C	-0.194526	0.0172963	2.404e-29	1	341.976
cg05281894	rs12757529	chr1	13909211	A	G	-0.198457	0.0174083	4.174e-30	1	322.814
cg02107824	rs117284186	chr10	115994565	G	A	0.461028	0.0294739	3.773e-55	1	330.954
cg02787562	rs10950674	chr7	874732	T	A	0.186643	0.0176441	3.763e-26	1	272.986
cg02640147	rs6555900	chr5	169931244	C	G	0.152331	0.0113699	6.23e-41	1	246.257
cg03053456	rs9293528	chr5	72456267	G	A	-0.1834	0.0188945	2.827e-22	1	202.995
cg03830408	rs12792746	chr11	126130264	A	T	0.191389	0.0226262	2.703e-17	1	200.71
cg02107824	rs17875473	chr10	115800294	T	C	-0.233634	0.0247186	3.331e-21	1	190.619
cg07103673	rs12274426	chr11	7054635	G	A	-0.235552	0.021733	2.262e-27	1	153.94
cg07485754	rs2237720	chr7	116523544	G	C	0.121907	0.0130123	7.348e-21	1	151.643
cg07234388	rs4661039	chr1	156340213	G	A	-0.116822	0.0106672	6.533e-28	1	143.388
cg09792189	rs8055543	chr16	19926191	C	T	-0.145486	0.0123579	5.393e-32	1	142.351
cg02107824	rs55677194	chr10	115762396	G	A	-0.215742	0.0235588	5.305e-20	1	121.895
cg07234388	rs6686886	chr1	156356480	G	A	0.134091	0.0165928	6.408e-16	1	127.949
cg07103673	rs11041322	chr11	7357004	C	T	0.144194	0.0134682	9.513e-27	1	117.254
cg02640147	rs116082697	chr5	169899852	T	C	-0.306054	0.0392621	6.433e-15	1	92.1642
cg07010687	rs7733011	chr5	1224051	C	T	-0.224992	0.025807	2.825e-18	1	87.1283
cg09695261	rs116445533	chr17	79311534	T	C	0.273072	0.0311288	1.75e-18	1	91.1954
cg02893212	rs6827644	chr4	81795810	T	C	-0.323365	0.0444001	3.265e-13	1	71.7998
cg05344430	rs1231047	chr13	28357346	T	C	0.0769768	0.0121563	2.416e-10	1	68.6767
cg07181952	rs11260558	chr1	1134633	T	C	0.143046	0.0241621	3.214e-09	1	63.3474
cg02221422	rs34847539	chr11	68748003	T	C	0.0642774	0.0110142	5.351e-09	1	52.2017
cg02640147	rs73317382	chr5	170056433	T	C	-0.269706	0.0417015	9.961e-11	1	60.6248
cg00388195	rs1034759	chr7	96634345	G	T	-0.149383	0.021487	3.595e-12	1	51.8213
cg16343401	rs16971000	chr17	42880807	T	C	0.715751	0.0231461	5.82e-210	1	2562.81
cg16343401	rs72826893	chr17	42918543	A	C	-0.785742	0.0246981	4.16e-222	1	3983.15
cg19445044	rs12578117	chr12	52575791	A	G	0.724378	0.0180733	0	1	2836.19
cg12991830	rs560543	chr6	100018692	A	C	-0.315042	0.0226852	7.538e-44	1	1171.84
cg17467243	rs716942	chr8	30454132	C	G	0.316601	0.0118842	2.3e-156	1	731.871
cg19666541	rs4304986	chr15	31519036	C	T	0.245725	0.0102457	4.17e-127	1	705.491
cg16343401	rs3024275	chr17	43043353	C	G	-0.286228	0.0199911	1.694e-46	1	481.572
cg11366901	rs9456444	chr6	160139603	G	A	0.24899	0.0172032	1.783e-47	1	453.487
cg15668533	rs73035877	chr3	10858511	C	G	-0.399731	0.0201463	1.307e-87	1	445.221
cg11366901	rs71565752	chr6	160191237	A	C	-0.867217	0.0451189	2.484e-82	1	456.295
cg10938586	rs7077062	chr10	97982225	G	A	-0.169883	0.0085063	9.744e-89	1	398.746
cg12991830	rs6922449	chr6	99776986	G	A	-0.162616	0.0147002	1.914e-28	1	364.926
cg19445044	rs1317997	chr12	52601282	G	A	-0.185812	0.0134918	3.745e-43	1	384.02
cg19666541	rs75703641	chr15	31525541	G	A	-0.868347	0.0597396	7.216e-48	1	402.018
cg11366901	rs73030809	chr6	160256422	G	T	-0.588708	0.0699905	4.057e-17	1	470.839
cg11366901	rs10945637	chr6	160246096	G	A	0.223315	0.0233636	1.198e-21	1	353.181
cg16343401	rs117345300	chr17	42929759	G	C	0.399341	0.0245439	1.599e-59	1	341.26
cg11366901	rs112527025	chr6	160099976	C	A	-0.753043	0.0439142	6.501e-66	1	272.344
cg17387122	rs5992136	chr22	18453103	C	G	0.164197	0.0101346	4.911e-59	1	262.014
cg14211310	rs17167624	chr7	7468289	T	C	-0.213782	0.0137472	1.569e-54	1	260.88
cg11366901	rs187704522	chr6	160302364	C	T	-0.587866	0.0511746	1.526e-30	1	285.443
cg16016506	rs1138518	chr3	46944274	T	C	0.137764	0.0119416	8.641e-31	1	238.577
cg14211310	rs6972842	chr7	7628555	T	C	-0.175962	0.01602	4.569e-28	1	239.046
cg16343401	rs4098685	chr17	42629612	G	C	-0.200511	0.013223	6.148e-52	1	230.79
cg17467243	rs2979469	chr8	30285091	G	C	0.14534	0.0139715	2.413e-25	1	213.937
cg17387122	rs378204	chr22	18514528	C	T	-0.161844	0.0186913	4.768e-18	1	228.695
cg18127922	rs4646992	chr17	46645342	T	C	0.228538	0.0184816	4.006e-35	1	220.692
cg18127922	rs72829893	chr17	46694541	G	T	-0.272842	0.0219061	1.312e-35	1	213.095
cg16343401	rs60221345	chr17	43434386	T	C	-0.133609	0.0113087	3.277e-32	1	179.012
cg10938586	rs2861304	chr10	97957885	C	A	0.233898	0.0197244	1.949e-32	1	186.54
cg12991830	rs6921721	chr6	100094947	C	T	0.123342	0.0168047	2.14e-13	1	150.494
cg11366901	rs75885118	chr6	160620141	C	T	-0.308558	0.0445221	4.195e-12	1	176.411
cg18127922	rs116738412	chr17	46704045	T	C	-0.300116	0.0274177	6.941e-28	1	145.137
cg12583927	rs57091399	chr10	61417457	A	G	0.234854	0.021013	5.31e-29	1	136.537
cg19445044	rs1317649	chr12	52641016	T	C	-0.147869	0.0130869	1.326e-29	1	128.693
cg14996408	rs1867057	chr1	222289249	T	A	0.104812	0.0097148	3.886e-27	1	124.378
cg14271908	rs11006125	chr10	60142402	T	A	0.116827	0.0141583	1.564e-16	1	106.134
cg11366901	rs117301306	chr6	160561308	T	C	-0.512676	0.0878511	5.355e-09	1	105.029
cg11366901	rs10945650	chr6	160502763	C	A	0.109249	0.0112124	1.965e-22	1	103.056
cg17467243	rs7009287	chr8	30202868	G	C	-0.215334	0.0216021	2.1e-23	1	101.527
cg18127922	rs7209010	chr17	46529564	T	C	0.0851814	0.012252	3.59e-12	1	86.1659
cg16343401	rs9911183	chr17	43350514	A	G	-0.11756	0.0160346	2.273e-13	1	86.0392
cg16343401	rs11652070	chr17	43928667	T	C	0.210142	0.0323853	8.652e-11	1	99.661
cg11366901	rs73030523	chr6	160007578	C	G	0.18901	0.0212135	5.109e-19	1	79.7815
cg12991830	rs9389729	chr6	100259888	A	G	0.0726641	0.0121376	2.142e-09	1	70.6565
cg14480594	rs838818	chr9	111693132	C	T	0.0751719	0.0097874	1.585e-14	1	61.5272
cg11366901	rs404988	chr6	159946649	G	A	-0.0684286	0.0106978	1.59e-10	1	58.3463
cg16343401	rs34174655	chr17	43875417	T	A	-0.128128	0.0194015	4.002e-11	1	53.592
cg21608792	rs62504266	chr8	27346546	G	A	0.768112	0.0243553	2.64e-218	1	3426.87
cg21797500	rs1334854	chr13	84436731	C	T	0.597371	0.0271727	4.07e-107	1	2786.19
cg23460707	rs10872826	chr10	133523228	A	G	-0.50585	0.0162459	7.58e-213	1	1875.51
cg21608792	rs7819756	chr8	27330937	T	C	0.318586	0.0123597	1.64e-146	1	1327.84
cg24780570	rs6420287	chr12	133120309	A	G	-0.338045	0.0112344	6.53e-199	1	1164.12
cg26118943	rs11955242	chr5	53944693	G	A	0.309736	0.022283	6.325e-44	1	983.586
cg23460707	rs74163325	chr10	133557485	A	T	-0.493965	0.0241576	6.31e-93	1	937.38
cg21222426	rs7862166	chr9	20347240	C	T	0.329433	0.0168703	6.43e-85	1	945.745
cg26876834	rs61729118	chr16	2030127	A	G	-0.373682	0.0216899	1.626e-66	1	807.303
cg23061396	rs11061476	chr12	131849823	A	G	-0.423099	0.0194516	6.7e-105	1	591.235
cg23061396	rs950259	chr12	131963879	T	G	-0.375451	0.0215925	1.016e-67	1	576.443
cg23061396	rs35782470	chr12	131928811	A	G	0.344822	0.0230525	1.378e-50	1	455.704
cg23460707	rs138916435	chr10	133519245	G	C	-0.493663	0.0257318	4.947e-82	1	399.143
cg23061396	rs77503768	chr12	131874726	T	C	-0.409939	0.0222045	4.176e-76	1	384.561
cg23061396	rs182263459	chr12	131929976	T	C	0.398193	0.0230422	6.543e-67	1	343.586
cg26876834	rs114314659	chr16	2017157	C	T	0.463292	0.0652943	1.289e-12	1	270.278
cg23061396	rs77094105	chr12	131846584	C	T	0.309485	0.0200648	1.124e-53	1	238.29
cg23061396	rs73156188	chr12	132028967	A	G	0.19269	0.0136714	4.114e-45	1	199.845
cg21232956	rs1028866	chr9	129933016	A	C	0.110194	0.0144456	2.38e-14	1	166.296
cg26118943	rs61467754	chr5	54005870	T	G	0.186923	0.0215834	4.697e-18	1	163.175
cg21608792	rs2640724	chr8	27415576	A	G	-0.129861	0.0106114	1.95e-34	1	149.375
cg24282460	rs73786690	chr6	166039751	T	G	-0.253303	0.0219724	9.511e-31	1	140.635
cg23061396	rs78088342	chr12	131939969	A	G	0.295233	0.0350333	3.54e-17	1	123.18
cg21797500	rs12876587	chr13	84978911	T	G	0.248198	0.0241503	8.926e-25	1	115.489
cg23460707	rs68034166	chr10	133368249	T	C	0.0921512	0.0117982	5.691e-15	1	99.2184
cg23061396	rs111801277	chr12	131894082	T	G	-0.335085	0.0340005	6.503e-23	1	96.7352
cg21608792	rs17344527	chr8	26817011	T	C	-0.170349	0.0176883	5.939e-22	1	101.844
cg23061396	rs117428008	chr12	131975299	G	C	-0.422102	0.0472358	4.033e-19	1	92.3463
cg23460707	rs140807673	chr10	133457355	T	C	0.206998	0.0248542	8.187e-17	1	87.4432
cg21608792	rs9331949	chr8	27454686	C	T	-0.281223	0.0359036	4.774e-15	1	86.3418
cg21608792	rs6999359	chr8	27740066	A	G	0.0706052	0.0099708	1.429e-12	1	66.8867
cg23061396	rs73153774	chr12	131887954	A	G	-0.306093	0.0513666	2.538e-09	1	70.8952
cg21608792	rs141804347	chr8	26860769	A	G	-0.134465	0.0184084	2.781e-13	1	70.5589
cg24780570	rs144726929	chr12	133151254	T	C	0.296844	0.047216	3.238e-10	1	70.2588
cg23061396	rs12366877	chr12	132326683	G	A	0.123227	0.0179697	7.01e-12	1	71.6826
cg21608792	rs11775831	chr8	26840966	G	T	0.13497	0.0213094	2.392e-10	1	62.142
cg24284436	rs7254028	chr19	47489558	T	C	0.0672694	0.0094555	1.125e-12	1	50.4592
cg24780570	rs149683611	chr12	133105565	T	C	0.276681	0.0481734	9.277e-09	1	47.4936

## Sheet: Table S5
Supplementary Table S5 . NO2-related CpG sites and mQTLs from GoDMC database.
CpG site	mQTL	Chromosome	Position	Effect allele	Other allele	Beta	SE	P value	Cistrans	F
cg00344801	rs113658408	chr22	46646019	G	C	0.868374	0.0386583	9.59e-112	1	4121.27
cg00344801	rs113258957	chr22	46663678	C	G	0.883822	0.0372033	9.4e-125	1	4441.68
cg00344801	rs10854854	chr22	46684706	G	C	0.917331	0.0378518	9.57e-130	1	5123.17
cg00344801	rs9615348	chr22	46729338	G	C	0.87825	0.037443	1.16e-121	1	4508.94
cg00344801	rs11090866	chr22	46731771	C	G	0.589619	0.0281327	1.57e-97	1	2658.51
cg00344801	rs12172608	chr22	46758573	T	G	0.523636	0.0258076	1.58e-91	1	1773.21
cg00748072	rs62172799	chr2	174867591	C	T	-0.737311	0.0290631	5.5e-142	1	2866.2
cg02368508	rs11648404	chr16	12115943	G	A	0.485989	0.0182786	9.36e-156	1	3490.59
cg03935956	rs4968011	chr16	23500558	T	C	0.605401	0.0261547	1.56e-118	1	2884.4
cg03935956	rs2285522	chr16	23521750	T	C	0.647315	0.0249058	6.33e-149	1	4229.22
cg05587400	rs871749	chr10	5701833	A	G	-0.178272	0.0165636	5.154e-27	1	315.068
cg05587400	rs11596406	chr10	5726253	A	G	0.331649	0.0414436	1.22e-15	1	98.7669
cg05587400	rs11596832	chr10	5769453	G	T	0.290368	0.0285578	2.763e-24	1	106.975
cg05587400	rs1129614	chr10	5808086	A	G	-0.332847	0.0171503	6.644e-84	1	1079.83
cg05587400	rs145311086	chr10	5840780	C	T	0.370667	0.0274923	1.981e-41	1	227.822
cg10665891	rs17581903	chr12	117038685	G	A	0.685007	0.0238812	6.06e-181	1	2865.92
cg14180696	rs6791237	chr3	194082134	T	C	0.415323	0.0159892	9.45e-149	1	2033.23
cg17202724	rs2665844	chr17	61874455	A	G	0.329117	0.0162931	9.84e-91	1	1431.03
cg21399203	rs6818605	chr4	57624037	A	G	-0.681392	0.0223839	1.57e-203	1	5352.73
cg21435375	rs10930502	chr2	172890588	G	A	-0.554864	0.023553	1.04e-122	1	4194.16
cg21727145	rs4646670	chr15	101437358	A	G	0.470048	0.0152723	5.19e-208	1	2950.32
cg23346237	rs113658408	chr22	46646019	G	C	0.913928	0.0401219	7.45e-115	1	4647.15
cg23346237	rs113258957	chr22	46663678	C	G	0.927934	0.0393072	3.25e-123	1	4983.24
cg23346237	rs10854854	chr22	46684706	G	C	0.955994	0.0402356	8.68e-125	1	5654.01
cg23346237	rs9615348	chr22	46729338	G	C	0.924124	0.037475	2.89e-134	1	5085.42
cg23346237	rs11090866	chr22	46731771	C	G	0.617547	0.0287578	2.72e-102	1	2946.45
cg23346237	rs12172608	chr22	46758573	T	G	0.550643	0.0272949	1.66e-90	1	1976.4
cg23975840	rs17581903	chr12	117038685	G	A	0.758707	0.0229886	7.21e-239	1	4079.07
cg24637261	rs78249997	chr10	75422314	T	C	-0.120047	0.0125087	8.228e-22	1	91.6538
cg26413730	rs7216992	chr17	75345457	T	C	-0.26129	0.0162462	3.35e-58	1	811.652
cg26413730	rs426207	chr17	75380564	T	G	-0.378839	0.0201458	6.895e-79	1	1378.96
cg10874314	rs1327562	chr10	129766524	C	T	0.676469	0.0285065	1.75e-124	1	1493.53
cg17620335	rs2611489	chr10	51524889	G	A	0.330794	0.018538	3.208e-71	1	1382.41
cg17620335	rs10740051	chr10	51570152	A	G	0.401334	0.0224606	2.081e-71	1	1455.62
cg21435375	rs59853867	chr2	172789359	G	A	0.499918	0.0293807	6.336e-65	1	1281.52
cg27614376	rs138125180	chr3	16820066	T	G	-1.3899	0.0474771	2.15e-188	1	1473.29
cg17620335	rs4630241	chr10	51532751	G	A	0.308884	0.0180453	1.105e-65	1	1202.83
cg17620335	rs10826127	chr10	51530757	G	A	0.308009	0.0182338	5.134e-64	1	1194.96
cg17620335	rs2611471	chr10	51503559	G	C	0.329573	0.0204809	2.915e-58	1	1189.77
cg14180696	rs11925692	chr3	194084153	A	T	0.481413	0.0252039	2.49e-81	1	1046.72
cg12047086	rs7596687	chr2	239145261	T	C	0.274307	0.0155027	4.658e-70	1	1055.24
cg17620335	rs10994675	chr10	51563993	A	G	0.324407	0.016085	1.86e-90	1	1062.1
cg26413730	rs12936590	chr17	75337672	C	T	0.248841	0.0148046	2.119e-63	1	803.317
cg17620335	rs7909927	chr10	51565548	T	C	-0.305537	0.02295	1.941e-40	1	869.353
cg14938677	rs806195	chr7	127249178	A	G	-0.289361	0.0101795	9.66e-178	1	811.815
cg18379295	rs4624087	chr14	52295965	C	G	-0.241265	0.0139669	7.371e-67	1	813.264
cg26413730	rs7359497	chr17	75352173	G	A	-0.233772	0.015793	1.416e-49	1	726.128
cg02368508	rs7185307	chr16	12046899	C	T	0.28016	0.0153221	1.095e-74	1	763.729
cg17620335	rs10993994	chr10	51549496	T	C	0.259478	0.0174628	6.097e-50	1	742.069
cg22809726	rs12451943	chr17	48250542	C	T	-0.277106	0.0229216	1.203e-33	1	611.33
cg10874314	rs11596263	chr10	129767088	T	C	-0.999788	0.0762527	2.829e-39	1	647.159
cg00748072	rs78101278	chr2	174860005	G	A	0.647926	0.0272537	6.23e-125	1	629.233
cg21399203	rs4865148	chr4	57606444	G	A	-0.307874	0.0195161	4.596e-56	1	565.267
cg17202724	rs8075273	chr17	61728881	A	C	-0.223482	0.0128696	1.517e-67	1	535.182
cg21435375	rs75131684	chr2	172717308	A	C	0.590701	0.0365545	9.746e-59	1	573.072
cg18379295	rs2993998	chr14	52321104	A	C	0.211741	0.0118859	5.453e-71	1	539.379
cg23975840	rs11611974	chr12	117033944	A	C	-0.196735	0.0105319	7.209e-78	1	514.165
cg13897348	rs4075469	chr1	1537176	A	C	-0.449414	0.0358114	4.002e-36	1	466.174
cg23975840	rs146801204	chr12	117050196	C	T	0.513767	0.0250071	8.56e-94	1	446.765
cg00748072	rs17309203	chr2	174902997	A	G	-0.184256	0.0109978	5.297e-63	1	441.424
cg23975840	rs113418981	chr12	117063842	A	G	0.324522	0.0160187	2.96e-91	1	415.669
cg23975840	rs73397284	chr12	117065507	A	G	0.322718	0.0160306	3.92e-90	1	412.082
cg03935956	rs149077604	chr16	23467689	A	G	0.515288	0.0351092	9.085e-49	1	415.044
cg13897348	rs28635343	chr1	1560103	T	C	-0.339414	0.0335597	4.801e-24	1	374.303
cg10665891	rs11611974	chr12	117033944	A	C	-0.179486	0.0145667	6.923e-35	1	375.757
cg03302822	rs10786399	chr10	99926655	C	T	0.173733	0.0119936	1.495e-47	1	389.536
cg13897348	rs9442425	chr1	1554362	G	A	-0.316535	0.0305894	4.279e-25	1	351.762
cg10665891	rs113418981	chr12	117063842	A	G	0.309889	0.0169077	4.925e-75	1	336.468
cg10665891	rs73397284	chr12	117065507	A	G	0.308355	0.0169186	3.221e-74	1	333.993
cg10665891	rs146801204	chr12	117050196	C	T	0.47161	0.0309968	2.821e-52	1	327.022
cg04908668	rs7749454	chr6	32830262	C	T	-0.155775	0.019507	1.399e-15	1	299.203
cg04908668	rs3763348	chr6	32822907	T	C	-0.155553	0.0194668	1.342e-15	1	298.363
cg13897348	rs61774903	chr1	1543624	T	C	-0.303998	0.0334914	1.117e-19	1	275.234
cg02276314	rs2268173	chr1	9300677	C	T	-0.145437	0.009187	1.912e-56	1	270.081
cg21727145	rs2085279	chr15	101548173	G	C	-0.149921	0.0094326	6.989e-57	1	256.911
cg08500171	rs2507957	chr6	31580245	A	G	0.153644	0.0143494	9.398e-27	1	234.17
cg22809726	rs12945599	chr17	48255183	T	C	0.205857	0.0273768	5.503e-14	1	210.224
cg08500171	rs2844475	chr6	31583155	A	G	0.141961	0.0146482	3.28e-22	1	199.713
cg05587400	rs147960304	chr10	5850499	T	C	-0.35422	0.032488	1.114e-27	1	192.873
cg26417554	rs11714529	chr3	9884834	G	C	0.174992	0.0169262	4.716e-25	1	199.695
cg15007123	rs117666572	chr12	111700717	G	A	0.460549	0.0367974	6.12e-36	1	202.882
cg22992279	rs2725310	chr4	26341588	G	C	-0.122382	0.009244	5.227e-40	1	175.282
cg05587400	rs138479843	chr10	5870311	A	G	0.329872	0.0294726	4.438e-29	1	185.376
cg21399203	rs77930193	chr4	57588488	A	G	0.350905	0.0268758	5.831e-39	1	197.918
cg15007123	rs4766507	chr12	111754048	C	T	-0.142212	0.0126969	4.051e-29	1	171.928
cg23975840	rs17500801	chr12	117154273	C	T	0.297598	0.0266941	7.287e-29	1	172.008
cg23975840	rs76879767	chr12	117156039	A	G	0.269481	0.021625	1.21e-35	1	170.493
cg18379295	rs77101097	chr14	52494300	T	C	-0.156602	0.0172908	1.342e-19	1	161.068
cg26413730	rs93075	chr17	75370468	T	G	0.117478	0.0124209	3.137e-21	1	154.147
cg23975840	rs2132493	chr12	117027951	G	A	0.12949	0.0128362	6.251e-24	1	153.473
cg02368508	rs60512738	chr16	12190296	T	C	-0.135465	0.0125483	3.614e-27	1	150.961
cg21435375	rs12619388	chr2	172420575	A	C	-0.109381	0.0114802	1.607e-21	1	158.857
cg03600432	rs2287557	chr12	108985199	C	A	0.184367	0.0184861	1.995e-23	1	144.262
cg03600432	rs1051924	chr12	108983977	C	A	0.181174	0.0187132	3.61e-22	1	142.669
cg21399203	rs12501686	chr4	57565406	G	C	-0.171464	0.0177086	3.577e-22	1	137.14
cg08500171	rs707939	chr6	31726688	A	C	0.110556	0.0096149	1.344e-30	1	134.31
cg10665891	rs2132493	chr12	117027951	G	A	0.128546	0.0187866	7.786e-12	1	133.037
cg26417554	rs183076394	chr3	9886437	A	G	-0.738424	0.0647725	4.168e-30	1	133.403
cg22160073	rs3824951	chr11	5655233	G	A	-0.110839	0.0133855	1.226e-16	1	145.22
cg27614376	rs13322151	chr3	16763573	T	G	0.10181	0.0098621	5.53e-25	1	126.732
cg12047086	rs6753456	chr2	239208821	G	A	-0.100036	0.0101704	7.875e-23	1	113.828
cg10665891	rs76879767	chr12	117156039	A	G	0.242276	0.0318256	2.686e-14	1	116.215
cg16346032	rs10442618	chr1	179991592	T	A	0.132089	0.0191904	5.857e-12	1	111.58
cg21435375	rs16859964	chr2	172943351	T	C	-0.131782	0.0138728	2.113e-21	1	107.456
cg10665891	rs112677558	chr12	117125832	A	G	0.248563	0.0240272	4.405e-25	1	110.744
cg00524900	rs1504977	chr5	118610519	C	T	0.0931159	0.0107546	4.791e-18	1	99.8779
cg26417554	rs9827315	chr3	9869375	C	T	-0.108523	0.011129	1.82e-22	1	102.72
cg08500171	rs3132451	chr6	31582025	C	G	-0.125597	0.0152236	1.582e-16	1	111.246
cg22160073	rs61875718	chr11	5630963	C	T	-0.169851	0.0169282	1.084e-23	1	103.098
cg06713373	rs11719446	chr3	124851393	T	G	-0.274524	0.0341832	9.67e-16	1	110.298
cg23975840	rs112677558	chr12	117125832	A	G	0.222103	0.023606	5.021e-21	1	95.2001
cg10874314	rs72847319	chr10	129791885	T	C	0.139497	0.0146326	1.523e-21	1	91.2395
cg02368508	rs28700197	chr16	12203616	T	C	-0.129964	0.0161213	7.529e-16	1	84.7123
cg02368508	rs6498243	chr16	11882606	A	G	0.0852034	0.0125213	1.013e-11	1	86.9168
cg15007123	rs10850031	chr12	112771063	G	T	-0.0965133	0.0137502	2.234e-12	1	89.6892
cg21727145	rs28531885	chr15	101319187	T	C	-0.083886	0.0089955	1.106e-20	1	86.1211
cg23346237	rs8141015	chr22	46818387	C	T	0.135266	0.018638	3.942e-13	1	83.4206
cg08500171	rs7774193	chr6	31381740	C	A	0.107111	0.012711	3.556e-17	1	86.9881
cg21435375	rs76309146	chr2	173125784	G	C	-0.210652	0.0255456	1.636e-16	1	86.9449
cg24302127	rs10922242	chr1	197477610	C	T	-0.139642	0.0193291	5.031e-13	1	91.5726
cg21399203	rs71601645	chr4	57655035	A	G	0.150601	0.0166451	1.46e-19	1	82.7346
cg10665891	rs111561962	chr12	117066062	A	G	-0.204946	0.023959	1.189e-17	1	81.0569
cg02234653	rs10190269	chr2	224621887	C	T	-0.075837	0.0112518	1.584e-11	1	67.8874
cg21435375	rs34437706	chr2	172593437	T	C	-0.268165	0.0396079	1.283e-11	1	57.6922
cg16346032	rs539181	chr1	179900199	C	A	0.0770376	0.0124609	6.315e-10	1	45.3186
cg22809726	rs1881140	chr17	48316872	G	A	-0.0568752	0.0090782	3.728e-10	1	39.3198
cg01407861	rs11022270	chr11	12292325	T	C	0.403965	0.0126346	2.59e-224	1	2216.23
cg01407861	rs1125742	chr11	12298921	G	A	0.640137	0.0138931	0	1	5414.06
cg01407861	rs4756813	chr11	12306437	G	A	0.439138	0.0142519	1.78e-208	1	2708.45
cg01426713	rs9384597	chr6	106515162	T	C	0.612921	0.033516	1.043e-74	1	1706.1
cg05586209	rs2242601	chr7	143093824	G	A	0.154597	0.0124178	1.404e-35	1	215.722
cg05586209	rs12703526	chr7	143107588	T	G	0.12751	0.0140297	1.003e-19	1	194.292
cg06098215	rs2611471	chr10	51503559	G	C	0.563802	0.0273295	1.48e-94	1	4497.7
cg06098215	rs2611489	chr10	51524889	G	A	0.536823	0.0222269	7.12e-129	1	4525.41
cg06098215	rs10826127	chr10	51530757	G	A	0.534123	0.0218403	4.37e-132	1	4496.6
cg06098215	rs4630241	chr10	51532751	G	A	0.532524	0.0217489	2.13e-132	1	4467.86
cg06098215	rs10993994	chr10	51549496	T	C	0.467491	0.0219045	4.6e-101	1	2957.38
cg07092805	rs9552182	chr13	21013995	C	A	-0.110069	0.0100359	5.474e-28	1	120.481
cg09718037	rs17581903	chr12	117038685	G	A	0.679091	0.0216918	3.82e-215	1	3162.69
cg10876767	rs73214676	chr4	7575901	C	A	-1.46657	0.0482638	8.29e-203	1	1568.2
cg13059136	rs3847646	chr11	2953723	T	C	-0.561056	0.018563	1.13e-200	1	3069.76
cg13059136	rs2583442	chr11	2956166	C	T	-0.646557	0.0172114	7.81e-309	1	5504.03
cg10615580	rs4969349	chr17	79006033	A	G	-0.404568	0.0187376	2.17e-103	1	1451.68
cg01426713	rs9384598	chr6	106519365	G	A	0.520573	0.027563	1.469e-79	1	1446.84
cg03836615	rs2304820	chr3	4856650	C	T	0.375936	0.016636	4.56e-113	1	1330.06
cg13007701	rs1188300	chr8	13080723	A	G	-0.320791	0.0147848	2.18e-104	1	1289.63
cg10615580	rs1137044	chr17	79003691	A	G	-0.379531	0.0180385	2.82e-98	1	1227.51
cg01407861	rs75479221	chr11	12293462	A	C	-0.814348	0.0358758	4.57e-114	1	1056.88
cg01407861	rs117806264	chr11	12306931	T	C	-0.880701	0.0398692	3.96e-108	1	1041.85
cg00249503	rs4573990	chr17	76581434	T	C	-0.277165	0.0104563	8.06e-155	1	1011.88
cg19570897	rs2350680	chr15	90158226	T	C	0.262727	0.0137418	1.757e-81	1	872.048
cg10876767	rs11735230	chr4	7633127	T	G	-0.295799	0.0206551	1.62e-46	1	832.337
cg13439189	rs2387629	chr9	93936160	G	A	0.254727	0.0221462	1.288e-30	1	699.969
cg13439189	rs7025567	chr9	93969769	A	G	0.378008	0.0168337	1.13e-111	1	762.352
cg03836615	rs901854	chr3	4856234	G	A	0.215677	0.0132901	3.178e-59	1	589.448
cg06504636	rs6977161	chr7	2099361	C	T	0.22009	0.025534	6.725e-18	1	527.134
cg13439189	rs2004308	chr9	94153356	C	T	0.246207	0.0162431	6.744e-52	1	480.359
cg13007701	rs3848999	chr8	13174945	C	T	0.190247	0.0097385	5.482e-85	1	476.05
cg13439189	rs2387099	chr9	93985824	G	A	0.276579	0.0221995	1.253e-35	1	418.036
cg10615580	rs9989483	chr17	78971536	T	C	-0.284915	0.0264119	3.949e-27	1	445.566
cg13059136	rs4758511	chr11	3071070	G	A	0.324652	0.0191629	2.215e-64	1	439.961
cg19774351	rs1468603	chr12	6427052	C	T	-0.177506	0.0134446	8.457e-40	1	392.061
cg16782719	rs7312683	chr12	129280105	T	C	0.188123	0.0191116	7.319e-23	1	408.847
cg12991306	rs7000894	chr8	28001008	A	G	-0.167317	0.0124336	2.806e-41	1	390.959
cg09718037	rs11611974	chr12	117033944	A	C	-0.170475	0.0112961	1.843e-51	1	384.205
cg16782719	rs10734965	chr12	129291412	A	G	0.190684	0.0200105	1.585e-21	1	381.61
cg06504636	rs6947019	chr7	1950337	A	G	0.203964	0.0221451	3.251e-20	1	343.479
cg10708955	rs3027169	chr17	8058814	C	A	0.189824	0.0138892	1.598e-42	1	329.858
cg09718037	rs146801204	chr12	117050196	C	T	0.453782	0.0272431	2.703e-62	1	347.169
cg09718037	rs113418981	chr12	117063842	A	G	0.293519	0.0175365	6.978e-63	1	339.071
cg09718037	rs73397284	chr12	117065507	A	G	0.293339	0.0172673	1.005e-64	1	339.551
cg16782719	rs7135968	chr12	129280066	G	A	0.158664	0.0191621	1.231e-16	1	337.684
cg16782719	rs7135854	chr12	129279988	G	C	0.158683	0.0191656	1.236e-16	1	337.753
cg13007701	rs111732689	chr8	13086860	A	C	-0.821886	0.0478523	4.052e-66	1	356.907
cg10708955	rs117854193	chr17	8178467	A	G	0.172214	0.0108946	2.768e-56	1	289.238
cg23320499	rs56152143	chr12	12579936	A	C	0.352109	0.0207374	1.167e-64	1	311.714
cg11944324	rs79057596	chr11	1388171	G	A	-0.459644	0.0462339	2.741e-23	1	277.299
cg10708955	rs11655447	chr17	8136816	G	A	0.163295	0.0098945	3.456e-61	1	279.728
cg05830425	rs9550680	chr13	21518711	G	A	-0.272353	0.0188398	2.29e-47	1	293.041
cg10048215	rs77216612	chr12	12877983	G	A	0.170226	0.0143898	2.742e-32	1	297.815
cg13007701	rs74537933	chr8	13238480	G	A	-0.719428	0.0429887	7.254e-63	1	310.643
cg27287951	rs34217249	chr7	960642	A	G	0.347985	0.0211124	4.902e-61	1	270.54
cg01407861	rs1994902	chr11	12312280	G	T	-0.342653	0.0241478	1.06e-45	1	280.102
cg07092805	rs7338486	chr13	20671047	C	T	-0.146222	0.0114776	3.553e-37	1	258.94
cg06504636	rs3996329	chr7	2018870	A	G	0.173576	0.0253226	7.151e-12	1	223.01
cg11944324	rs3793966	chr11	1302948	C	T	-0.130915	0.0099257	1.008e-39	1	234.439
cg13059136	rs12362018	chr11	2996199	C	A	0.179273	0.0117461	1.361e-52	1	241.249
cg07092805	rs12430134	chr13	20630521	A	G	-0.144958	0.0123931	1.326e-31	1	247.347
cg26101277	rs212454	chr17	32719210	C	T	0.126643	0.0128454	6.269e-23	1	192.541
cg26101277	rs150525	chr17	32708566	G	A	0.125225	0.0124567	8.93e-24	1	191.39
cg10615580	rs62072977	chr17	79030313	G	A	-0.244906	0.0280423	2.47e-18	1	194.664
cg11944324	rs5743936	chr11	1316431	A	G	-0.194526	0.0197132	5.741e-23	1	187.69
cg03836615	rs77255589	chr3	4742134	T	C	0.330553	0.0345075	9.786e-22	1	197.758
cg01407861	rs11022340	chr11	12423832	T	G	0.153968	0.0118508	1.355e-38	1	189.027
cg00484711	rs72974949	chr2	42329279	A	T	-0.226567	0.0220497	9.107e-25	1	182.542
cg03836615	rs75584286	chr3	4721347	A	G	0.294446	0.0263565	5.611e-29	1	180.174
cg13439189	rs41307471	chr9	93922169	G	C	0.167616	0.022938	2.724e-13	1	146.107
cg05830425	rs7989460	chr13	21515539	T	C	0.140232	0.0129794	3.289e-27	1	155.256
cg10615580	rs7220348	chr17	78885858	A	C	0.118435	0.0093889	1.759e-36	1	162.377
cg01407861	rs117889701	chr11	12308462	C	T	0.546355	0.050573	3.32e-27	1	163.002
cg27287951	rs3735683	chr7	1025533	T	C	0.127703	0.0120483	3.004e-26	1	156.257
cg00249503	rs114970246	chr17	76563687	C	T	-0.632338	0.0551945	2.18e-30	1	158.934
cg26101277	rs212466	chr17	32722883	C	T	0.101807	0.013119	8.475e-15	1	127.781
cg10615580	rs35002636	chr17	78967086	T	C	0.143496	0.0177898	7.255e-16	1	130.505
cg09718037	rs17500801	chr12	117154273	C	T	0.27248	0.0229605	1.749e-32	1	144.03
cg13059136	rs443193	chr11	2936846	A	G	-0.102454	0.0087642	1.433e-31	1	139.246
cg27287951	rs10264122	chr7	1009337	T	C	-0.107378	0.0126168	1.729e-17	1	135.051
cg10615580	rs55879913	chr17	79082362	T	C	-0.164531	0.0159237	5.027e-25	1	128.817
cg27287951	rs4723350	chr7	1038627	T	C	-0.121287	0.0126914	1.217e-21	1	126.449
cg27287951	rs4719475	chr7	864389	G	A	-0.114359	0.0169944	1.706e-11	1	128.766
cg09718037	rs76879767	chr12	117156039	A	G	0.242155	0.0211938	3.108e-30	1	137.481
cg11944324	rs12280761	chr11	1313195	C	T	-0.128469	0.0176297	3.167e-13	1	123.14
cg01407861	rs1994904	chr11	12349677	C	A	0.13352	0.0143539	1.378e-20	1	121.232
cg10615580	rs3935190	chr17	79084367	G	A	0.101592	0.0134697	4.619e-14	1	107.76
cg03836615	rs2291863	chr3	4808703	A	G	-0.104589	0.0107432	2.13e-22	1	120.69
cg10615580	rs7219486	chr17	78955974	A	G	0.10216	0.0145893	2.517e-12	1	114.665
cg09718037	rs2132493	chr12	117027951	G	A	0.111047	0.0126503	1.661e-18	1	112.688
cg10048215	rs10772594	chr12	12863157	C	T	0.0919643	0.0126888	4.24e-13	1	106.439
cg27287951	rs62431034	chr7	1134040	T	C	-0.141791	0.016021	8.728e-19	1	108.816
cg09718037	rs111561962	chr12	117066062	A	G	-0.232046	0.0237229	1.352e-22	1	115.697
cg27031754	rs1560167	chr5	54170865	T	C	-0.182598	0.0184872	5.238e-23	1	109.627
cg10615580	rs12452488	chr17	79126194	G	T	-0.162793	0.0169451	7.461e-22	1	98.5737
cg10615580	rs7223414	chr17	78995570	A	G	-0.4872	0.049124	3.485e-23	1	105.05
cg13007701	rs7016467	chr8	13018759	G	C	0.103671	0.0119572	4.314e-18	1	93.9709
cg10123201	rs1531136	chr3	46901654	T	C	0.117324	0.0128018	4.972e-20	1	95.0571
cg06504636	rs10242452	chr7	2134616	G	A	0.162072	0.021897	1.346e-13	1	94.0862
cg13059136	rs123380	chr11	2953798	C	A	0.113949	0.0116929	1.936e-22	1	94.0727
cg10615580	rs9897600	chr17	79013902	T	C	0.148069	0.0207109	8.719e-13	1	88.9796
cg10615580	rs78205465	chr17	79134920	A	G	-0.148304	0.0176988	5.322e-17	1	84.6073
cg10615580	rs141427178	chr17	79021950	A	T	-0.230055	0.0313344	2.106e-13	1	90.004
cg09718037	rs112677558	chr12	117125832	A	G	0.219992	0.0231701	2.21e-21	1	93.3881
cg10615580	rs908236	chr17	78898600	C	G	-0.0858385	0.011389	4.811e-14	1	86.5167
cg02162605	rs34681055	chr2	242917335	T	C	0.197131	0.0261581	4.842e-14	1	87.0153
cg05798664	rs6690378	chr1	36835804	C	A	-0.126066	0.0136684	2.883e-20	1	86.6981
cg13439189	rs16907290	chr9	94003270	A	G	-0.184143	0.0228966	8.812e-16	1	79.671
cg03836615	rs75565529	chr3	5043437	A	G	0.163331	0.0220772	1.38e-13	1	74.6422
cg10876767	rs13142463	chr4	7575836	G	A	0.10958	0.0128911	1.889e-17	1	73.1481
cg10615580	rs4969365	chr17	79024076	A	G	0.142857	0.0194275	1.933e-13	1	64.1863
cg03836615	rs112695811	chr3	4871924	A	C	-0.0820797	0.0137926	2.665e-09	1	53.3564
cg03836615	rs149597649	chr3	4803398	A	G	0.300124	0.0497851	1.656e-09	1	48.6086
cg01407861	rs76558087	chr11	12631700	T	C	-0.163456	0.025214	9.007e-11	1	44.786
cg04179740	rs9415039	chr10	73522694	T	C	-0.125574	0.0159913	4.073e-15	1	203.048
cg04392554	rs113658408	chr22	46646019	G	C	1.11307	0.0337615	2.29e-238	1	7578.5
cg04392554	rs113258957	chr22	46663678	C	G	1.13326	0.0321209	1.14e-272	1	8224.15
cg04392554	rs10854854	chr22	46684706	G	C	1.17051	0.0325707	7.88e-283	1	9447
cg04392554	rs9615348	chr22	46729338	G	C	1.13234	0.0324818	2.94e-266	1	8461.15
cg04392554	rs11090866	chr22	46731771	C	G	0.732376	0.0268767	1.68e-163	1	4350.85
cg04392554	rs12172608	chr22	46758573	T	G	0.646797	0.0256291	1.58e-140	1	2817.35
cg13488811	rs640098	chr11	128648966	A	G	0.525607	0.0143392	3.77e-294	1	4198.21
cg26678144	rs735665	chr11	123361397	A	G	-0.358188	0.0239306	1.192e-50	1	1218.34
cg26678144	rs1784356	chr11	123414451	A	G	0.0819665	0.0094037	2.871e-18	1	76.0115
cg11231069	rs10182074	chr2	240245917	C	T	-0.289388	0.0169907	4.748e-65	1	1212.12
cg11231069	rs6543524	chr2	240246510	G	A	-0.289364	0.0169893	4.744e-65	1	1210.24
cg11231069	rs10177619	chr2	240261330	T	A	-0.28878	0.0177882	2.882e-59	1	1184.99
cg11231069	rs925739	chr2	240241121	C	T	-0.287611	0.0173955	2.101e-61	1	1141.87
cg23277715	rs12119788	chr1	153330178	A	G	0.691481	0.0624738	1.787e-28	1	1171.5
cg11231069	rs908265	chr2	240262287	T	C	-0.280755	0.0156685	8.46e-72	1	1032.62
cg15464148	rs1045553	chr12	6747295	G	A	0.353268	0.0240911	1.098e-48	1	947.843
cg24137660	rs1813614	chr9	125383241	C	G	0.277097	0.010164	1.18e-163	1	760.432
cg22249612	rs35122484	chr12	56065854	T	G	-0.260877	0.0139616	6.523e-78	1	590.425
cg00421164	rs533076	chr6	7058069	C	T	0.226092	0.010699	4.03e-99	1	561.207
cg25017584	rs55869852	chr8	144815518	A	G	-0.267362	0.0144961	5.858e-76	1	553.051
cg13488811	rs677035	chr11	128697063	T	C	0.336139	0.0177759	9.472e-80	1	549.739
cg24561419	rs11960254	chr5	79514022	T	C	-0.209196	0.0125247	1.251e-62	1	505.328
cg00517080	rs626717	chr11	133981635	A	G	0.206995	0.011524	3.865e-72	1	531.477
cg25017584	rs7463064	chr8	144806933	C	T	-0.257458	0.0128602	3.7e-89	1	516.079
cg21338225	rs2010216	chr7	30228256	A	C	-0.19781	0.0123361	7.273e-58	1	512.919
cg25017584	rs11783357	chr8	144803616	C	T	-0.266616	0.0172768	9.974e-54	1	479.765
cg23277715	rs3014879	chr1	153343881	G	A	0.304565	0.0223889	3.822e-42	1	445.071
cg15464148	rs10849480	chr12	6629113	C	G	-0.178878	0.0099246	1.27e-72	1	433.803
cg23277715	rs3006479	chr1	153355594	T	C	0.298751	0.0230112	1.531e-38	1	432.381
cg23277715	rs3795391	chr1	153363105	C	T	0.303596	0.0233511	1.202e-38	1	438.365
cg04664309	rs2223256	chr6	16165644	T	C	-0.486027	0.0285368	4.789e-65	1	466.811
cg16509045	rs1333342	chr9	77502160	A	G	-0.173356	0.0146591	2.869e-32	1	399.125
cg13488811	rs10893923	chr11	128702199	A	G	-0.291245	0.0146683	9.905e-88	1	411.36
cg25017584	rs72693324	chr8	144775131	A	G	0.584422	0.0422477	1.607e-43	1	425.615
cg24137660	rs2416866	chr9	125301053	C	T	-0.174978	0.0096724	3.79e-73	1	385.589
cg11231069	rs74469943	chr2	240214132	A	G	-0.41559	0.0300231	1.415e-43	1	381.285
cg14192130	rs9459840	chr6	167431910	A	G	0.161021	0.0103316	9.148e-55	1	354.745
cg15464148	rs6489726	chr12	6741987	G	A	0.3221	0.0226733	8.39e-46	1	364.793
cg11231069	rs78747932	chr2	240197601	A	G	-0.410262	0.0291294	4.755e-45	1	368.799
cg19056664	rs27068	chr5	1347239	T	C	-0.188921	0.0193865	1.938e-22	1	323.725
cg11231069	rs79596996	chr2	240209163	G	C	-0.402083	0.0297308	1.126e-41	1	350.638
cg19056664	rs4635969	chr5	1308552	A	G	-0.203767	0.01754	3.365e-31	1	326.761
cg14843030	rs10914539	chr1	32715641	T	G	-0.275276	0.0194414	1.637e-45	1	342.544
cg15464148	rs73047887	chr12	6736843	C	T	0.239884	0.0181058	4.573e-40	1	330.653
cg14192130	rs9366078	chr6	167399512	G	A	-0.156839	0.0123913	1.021e-36	1	302.235
cg14192130	rs4710178	chr6	167513532	A	G	0.153098	0.0089546	1.558e-65	1	323.865
cg14192130	rs2757053	chr6	167380338	C	A	-0.153287	0.0123105	1.369e-35	1	296.893
cg14192130	rs9356551	chr6	167400345	C	T	-0.153447	0.0128045	4.322e-33	1	288.252
cg11231069	rs62182138	chr2	240270096	T	C	0.173586	0.0133927	2.03e-38	1	270.821
cg24137660	rs1610011	chr9	125226050	A	G	-0.192731	0.0141231	2.118e-42	1	305.276
cg19056664	rs185857822	chr5	1285334	T	C	-1.23049	0.138576	6.711e-19	1	278.969
cg02309841	rs4499579	chr3	11758513	A	G	-0.144752	0.009712	3.089e-50	1	285.55
cg00517080	rs12278812	chr11	134122296	C	A	0.19989	0.016513	9.938e-34	1	258.673
cg14843030	rs12128313	chr1	32881631	A	T	-0.24651	0.0157833	5.457e-55	1	274.53
cg16387467	rs9965729	chr18	72130431	T	C	0.154605	0.0126706	3.04e-34	1	253.98
cg05065948	rs6831303	chr4	26275336	A	G	0.20933	0.0216908	4.886e-22	1	255.199
cg15464148	rs4376959	chr12	6741816	C	T	0.308274	0.0259352	1.394e-32	1	266.071
cg11940177	rs7090595	chr10	99188961	T	C	-0.144319	0.0096927	3.859e-50	1	220.233
cg13488811	rs77458873	chr11	128623870	G	C	-0.247965	0.0195749	8.957e-37	1	218.506
cg13488811	rs6590356	chr11	128758069	A	C	0.138702	0.0113456	2.283e-34	1	224.514
cg24561419	rs6895903	chr5	79514331	G	C	-0.179135	0.0137002	4.557e-39	1	209.85
cg11231069	rs10208713	chr2	240188918	T	C	0.151313	0.014474	1.402e-25	1	198.118
cg16305292	rs12677618	chr8	142302024	T	C	-0.141598	0.0141308	1.239e-23	1	215.684
cg27389255	rs2084593	chr11	14591210	G	T	0.223656	0.0181289	5.727e-35	1	221.747
cg26618703	rs9639276	chr7	867033	T	C	0.170272	0.0147208	6.074e-31	1	219.812
cg04232128	rs13181561	chr5	138850905	G	A	-0.145275	0.0121136	3.879e-33	1	212.509
cg16305292	rs3739238	chr8	142222445	T	C	-0.126889	0.0104946	1.179e-33	1	217.95
cg11231069	rs4851971	chr2	240240205	C	T	0.125057	0.0104712	7.062e-33	1	198.208
cg20546777	rs4762307	chr12	12993166	T	A	0.119761	0.0099755	3.324e-33	1	191.446
cg15464148	rs6489721	chr12	6643316	C	T	-0.139415	0.0134132	2.645e-25	1	184.432
cg19056664	rs31489	chr5	1342714	A	C	-0.114305	0.0129319	9.657e-19	1	173.398
cg16305292	rs34664205	chr8	142215809	A	G	0.155787	0.012127	9.027e-38	1	171.817
cg16305292	rs13252660	chr8	142239381	T	C	-0.11692	0.011146	9.623e-26	1	178.655
cg14012686	rs116382491	chr2	74516738	T	C	0.525221	0.0543938	4.641e-22	1	173.011
cg13290785	rs768753	chr8	1959336	C	T	-0.153569	0.0198298	9.604e-15	1	181.098
cg01476222	rs331463	chr11	36501787	A	T	-0.15698	0.0167286	6.353e-21	1	165.936
cg16305292	rs10089212	chr8	142265380	A	T	-0.111948	0.0108952	9.131e-25	1	147.606
cg25017584	rs7013332	chr8	144726469	A	T	0.134291	0.0137512	1.58e-22	1	146.826
cg24561419	rs10072502	chr5	79586465	C	T	0.107512	0.0102302	7.832e-26	1	149.986
cg13488811	rs113085163	chr11	128723879	T	C	0.239445	0.0197583	8.412e-34	1	152.02
cg16305292	rs2288996	chr8	142200760	T	C	0.13454	0.0136207	5.204e-23	1	139.881
cg26618703	rs10264122	chr7	1009337	T	C	-0.110345	0.0092784	1.292e-32	1	142.661
cg04232128	rs10900864	chr5	138773090	A	G	-0.120024	0.0135191	6.804e-19	1	152.462
cg12978253	rs61865613	chr10	134261679	G	A	0.473639	0.0468531	5.039e-24	1	178.894
cg16305292	rs7814873	chr8	142213997	C	T	-0.109476	0.0118732	2.958e-20	1	139.684
cg04179740	rs79202294	chr10	73533356	C	G	0.126729	0.0138181	4.675e-20	1	106.828
cg25017584	rs13265464	chr8	144541547	G	C	0.174929	0.0196032	4.518e-19	1	105.807
cg11940177	rs142921034	chr10	99186979	C	G	0.338143	0.034481	1.054e-22	1	105.405
cg04392554	rs135561	chr22	46539639	A	G	-0.0989796	0.0148905	2.988e-11	1	96.709
cg20546777	rs7974757	chr12	13178961	A	G	-0.078387	0.0092497	2.36e-17	1	82.375
cg20546777	rs12372243	chr12	13178994	C	G	-0.0780819	0.0096126	4.552e-16	1	79.6004
cg11231069	rs4851970	chr2	240239434	C	T	-0.105774	0.0117698	2.543e-19	1	82.13
cg18745131	rs62435145	chr7	1286567	G	T	0.104699	0.0167015	3.638e-10	1	72.5945
cg04392554	rs73177073	chr22	46727612	C	T	-0.160372	0.0195285	2.172e-16	1	74.2742
cg04179740	rs9415997	chr10	73536189	A	G	0.0854462	0.014545	4.238e-09	1	57.7698
cg22249612	rs11504021	chr12	56273009	G	T	-0.0878029	0.0143037	8.333e-10	1	65.5214
cg12978253	rs187850437	chr10	134248116	A	G	0.446798	0.0577538	1.024e-14	1	70.2644
cg01982788	rs144714287	chr12	57210182	T	C	0.366696	0.0558181	5.049e-11	1	65.4671
cg13488811	rs76833948	chr11	128596369	A	T	0.173449	0.0229182	3.785e-14	1	62.7593
cg13488811	rs76306058	chr11	128822617	A	G	-0.186255	0.0261585	1.077e-12	1	50.9662
cg26678144	rs56328670	chr11	123330641	T	A	-0.128308	0.0196686	6.868e-11	1	47.9314
cg01966878	rs3910105	chr4	90682571	G	A	-0.603858	0.0174535	2.7e-262	1	5863.54
cg01966878	rs974711	chr4	90737327	A	G	-0.702063	0.0193296	7.63e-289	1	9044.13
cg01966878	rs3775479	chr4	90842971	C	A	-0.634428	0.017489	3.91e-288	1	6486.82
cg01966878	rs79214011	chr4	90859279	A	G	0.595028	0.0380459	3.903e-55	1	373.459
cg02060682	rs2700899	chr7	36178740	A	G	-0.512596	0.0207819	2.51e-134	1	2922.07
cg02060682	rs17275193	chr7	36333687	G	A	-0.12478	0.0095132	2.649e-39	1	173.209
cg05257528	rs2066983	chr19	841398	A	G	0.385963	0.0147141	1.18e-151	1	1524.12
cg08471335	rs113658408	chr22	46646019	G	C	0.927854	0.0382134	3.12e-130	1	4817.24
cg08471335	rs113258957	chr22	46663678	C	G	0.94807	0.036933	2.53e-145	1	5245.98
cg08471335	rs10854854	chr22	46684706	G	C	0.973063	0.0386454	6.75e-140	1	5901.05
cg08471335	rs9615348	chr22	46729338	G	C	0.93375	0.0385574	1.47e-129	1	5212.96
cg08471335	rs11090866	chr22	46731771	C	G	0.626918	0.0281158	3.89e-110	1	3047.45
cg08471335	rs12172608	chr22	46758573	T	G	0.553775	0.0250524	2.85e-108	1	2000.84
cg11503710	rs10995245	chr10	64391375	A	G	-0.336938	0.0189878	1.884e-70	1	1491.2
cg11503710	rs73289238	chr10	64421763	G	A	-0.577708	0.0292343	6.413e-87	1	2681.4
cg13076829	rs72916048	chr18	45518562	C	T	1.08658	0.0376788	7.19e-183	1	4347.19
cg22729539	rs7975001	chr12	122625774	T	G	0.34588	0.0262239	1.008e-39	1	1707.35
cg05257528	rs351111	chr19	844020	A	G	0.3708	0.0134616	5.09e-167	1	1453.04
cg05257528	rs67520578	chr19	843221	T	G	0.373854	0.0125358	1.96e-195	1	1382.58
cg01966878	rs6822088	chr4	90764310	C	T	-0.445991	0.0158016	2.93e-175	1	1185.1
cg02060682	rs2726076	chr7	36157390	A	C	0.485595	0.0277522	1.496e-68	1	1187.16
cg02060682	rs2256850	chr7	36166582	T	G	0.484202	0.0277446	3.315e-68	1	1179.06
cg02060682	rs2726107	chr7	36152573	T	C	0.482795	0.0274809	4.302e-69	1	1173.96
cg01966878	rs3775439	chr4	90709741	A	G	-0.420333	0.0153004	3.78e-166	1	1074.7
cg01368900	rs13065418	chr3	13112994	T	G	0.33751	0.0222482	5.565e-52	1	1025.14
cg05257528	rs12976467	chr19	841877	G	A	0.351838	0.0132275	6.98e-156	1	1058.12
cg08077673	rs10232945	chr7	130127518	C	T	0.276828	0.0137194	1.53e-90	1	849.36
cg01966878	rs10018362	chr4	90703753	C	T	-0.394062	0.0166202	2.86e-124	1	811.44
cg15410418	rs7721457	chr5	59524275	A	G	-0.261563	0.0117167	2.16e-110	1	742.831
cg17078883	rs4237390	chr10	28793426	A	G	0.256605	0.0151988	5.98e-64	1	641.498
cg08949656	rs6471867	chr8	61251091	G	C	0.211785	0.0172613	1.323e-34	1	625.384
cg04425005	rs34221205	chr4	146767313	A	C	-0.232354	0.0124635	1.447e-77	1	638.12
cg05778424	rs2160115	chr17	55165612	C	T	-0.230796	0.012516	6.275e-76	1	605.433
cg07147033	rs4075469	chr1	1537176	A	C	-0.484402	0.0389119	1.421e-35	1	549.691
cg11503710	rs7068164	chr10	64401056	A	C	0.203557	0.0145522	1.845e-44	1	566.569
cg01966878	rs12642822	chr4	90948303	T	C	0.693727	0.03421	1.99e-91	1	509.047
cg01966878	rs77405682	chr4	90975145	A	T	0.682281	0.0346386	2.282e-86	1	508.728
cg06806711	rs4939363	chr11	60226652	T	C	0.200473	0.0119418	3.011e-63	1	518.053
cg06806711	rs2186920	chr11	60226383	A	T	0.201573	0.0120831	1.765e-62	1	515.202
cg07147033	rs28635343	chr1	1560103	T	C	-0.363977	0.0290437	4.985e-36	1	432.512
cg10333594	rs8050199	chr16	1690056	T	C	0.359945	0.0192284	3.434e-78	1	445.854
cg07147033	rs9442425	chr1	1554362	G	A	-0.334406	0.0318554	8.858e-26	1	394.51
cg11503710	rs58255509	chr10	64401227	G	T	-0.411186	0.0301823	2.908e-42	1	392.126
cg13491737	rs330572	chr13	111288461	G	A	0.239959	0.0189431	8.969e-37	1	399.394
cg24748448	rs56265426	chr17	3493421	A	G	-0.625927	0.0542714	8.967e-31	1	404.424
cg07147033	rs61774903	chr1	1543624	T	C	-0.314548	0.0374906	4.859e-17	1	295.496
cg01966878	rs7654964	chr4	91243326	A	G	-0.171998	0.0108951	3.837e-56	1	281.915
cg01966878	rs12330928	chr4	91237011	C	T	0.413058	0.0351322	6.479e-32	1	256.807
cg22729539	rs7969643	chr12	122632379	T	C	-0.208958	0.0272058	1.583e-14	1	258.268
cg18464823	rs145070100	chr15	34581170	T	C	0.287693	0.0245375	9.533e-32	1	263.594
cg10333594	rs12599859	chr16	1577184	G	A	0.202644	0.0194771	2.373e-25	1	218.946
cg11503710	rs224136	chr10	64470675	T	C	-0.170208	0.0145676	1.539e-31	1	221.715
cg03726817	rs7974973	chr12	62680579	A	G	-0.156444	0.0133327	8.555e-32	1	206.716
cg25573640	rs60305436	chr14	64337538	G	A	0.130766	0.0089393	1.859e-48	1	214.534
cg09418321	rs997868	chr12	4699232	T	C	-0.129873	0.0126465	9.677e-25	1	202.545
cg25573640	rs34555415	chr14	64294011	T	A	0.127183	0.0090078	2.89e-45	1	200.079
cg08077673	rs12706935	chr7	130118511	C	A	0.118853	0.0105008	1.064e-29	1	183.331
cg01368900	rs80136581	chr3	13133587	A	G	-0.184413	0.023058	1.267e-15	1	175.337
cg06686156	rs8044881	chr16	20426174	T	C	0.260422	0.0246346	4.045e-26	1	176.71
cg08949656	rs11776939	chr8	61307547	T	C	-0.112512	0.0109117	6.276e-25	1	163.632
cg01966878	rs35943576	chr4	90675980	T	C	0.729955	0.0677077	4.234e-27	1	168.714
cg09009788	rs140443023	chr13	77874483	C	T	-0.348461	0.0356842	1.589e-22	1	153.329
cg25573640	rs76538337	chr14	64076452	A	G	0.302874	0.0364718	1.004e-16	1	144.183
cg05257528	rs351986	chr19	803086	T	C	0.232156	0.020041	4.964e-31	1	134.22
cg10333594	rs2076440	chr16	1587322	A	G	0.0993821	0.0105828	5.95e-21	1	114.689
cg24748448	rs455605	chr17	3539148	C	G	-0.0926295	0.008577	3.452e-27	1	117.001
cg10333594	rs2143285	chr16	1593171	G	A	0.0970561	0.0108746	4.457e-19	1	109.205
cg05257528	rs149074911	chr19	825519	A	G	0.40237	0.0443736	1.215e-19	1	111.475
cg22729539	rs7303975	chr12	122782332	G	C	0.185286	0.0197028	5.252e-21	1	110.689
cg05257528	rs12052108	chr19	839158	T	C	0.159139	0.0156468	2.68e-24	1	104.407
cg22729539	rs61954371	chr12	122730991	T	C	0.176441	0.0224333	3.687e-15	1	96.8669
cg01368900	rs73018510	chr3	13101252	G	A	-0.189003	0.0222632	2.075e-17	1	94.6564
cg18464823	rs112473788	chr15	34522089	C	T	-0.441107	0.0479467	3.581e-20	1	111.92
cg01966878	rs116084749	chr4	91229319	A	G	0.230672	0.0257365	3.164e-19	1	83.767
cg01966878	rs729685	chr4	90435274	C	T	0.0822294	0.0115711	1.191e-12	1	80.726
cg13076829	rs114394903	chr18	45580698	A	G	0.211383	0.0327048	1.024e-10	1	75.5757
cg10333594	rs56170691	chr16	1514325	T	C	0.23155	0.0354799	6.744e-11	1	77.0727
cg11503710	rs10761667	chr10	64608798	T	G	0.0747045	0.0086365	5.155e-18	1	74.4072
cg22013370	rs10926566	chr1	241924153	T	C	-0.0979606	0.0121012	5.722e-16	1	69.2916
cg08471335	rs8141015	chr22	46818387	C	T	0.118965	0.0196911	1.526e-09	1	64.4216
cg05257528	rs588164	chr19	824361	C	T	0.120848	0.0177303	9.368e-12	1	61.9012
cg09418321	rs145469717	chr12	4802572	T	C	0.274311	0.0370789	1.382e-13	1	63.8568
cg10550882	rs156333	chr20	1827655	A	G	0.0642139	0.0096466	2.802e-11	1	54.6514
cg11376341	rs838756	chr10	22511693	G	A	0.0747548	0.0102566	3.136e-13	1	53.7656
cg13076829	rs8671	chr18	45359664	A	T	0.0597166	0.0090224	3.624e-11	1	48.1717
cg10333594	rs13336594	chr16	1532865	A	G	0.148134	0.0213006	3.539e-12	1	50.4186
cg04126957	rs7290	chr1	1477244	C	T	0.905801	0.0268367	9.9e-250	1	10418.2
cg04126957	rs3128342	chr1	1486834	A	C	0.58473	0.0251506	1.45e-119	1	2409.57
cg04126957	rs6603792	chr1	1505041	C	T	0.802247	0.0238783	1.84e-247	1	8004.12
cg04126957	rs7519837	chr1	1510801	T	C	0.75414	0.0242826	9.23e-212	1	6580.07
cg05593759	rs10519907	chr5	125693382	A	G	-0.250821	0.0178391	6.67e-45	1	545.985
cg12140977	rs7000952	chr8	134514393	A	G	0.56147	0.0198879	2.39e-175	1	3396.38
cg14801864	rs6131984	chr20	17642773	C	T	0.168283	0.0145289	5.047e-31	1	242.174
cg17122311	rs79046494	chr16	28527326	A	G	-0.419568	0.0152683	3.07e-166	1	2309.8
cg17122311	rs4788083	chr16	28545449	G	A	-0.451397	0.0146952	3.33e-207	1	3022
cg17122311	rs17640009	chr16	28595700	G	A	-0.438222	0.0153442	2.14e-179	1	2742.19
cg17122311	rs12325278	chr16	28848818	G	A	-0.393547	0.0153989	4.61e-144	1	2199.05
cg08122070	rs6603802	chr1	1812521	C	T	-0.299028	0.0124174	3.92e-128	1	1255.94
cg06867755	rs56137017	chr2	225475664	C	T	0.475287	0.0148697	3.52e-224	1	1225.92
cg16000989	rs10938174	chr4	42064126	A	G	-0.336747	0.0195691	2.308e-66	1	1070.05
cg16000989	rs28478506	chr4	42086475	A	T	-0.339572	0.0189141	4.515e-72	1	1029.4
cg14932313	rs12878578	chr14	25045589	A	G	-0.417393	0.0188724	2.19e-108	1	956.666
cg06867755	rs10498162	chr2	225375894	A	G	0.45267	0.0223113	1.61e-91	1	908.471
cg08122070	rs2803316	chr1	1865298	A	G	-0.288546	0.0135302	6.51e-101	1	905.488
cg14801864	rs12480846	chr20	17592316	T	G	0.324123	0.0133052	4.47e-131	1	899.719
cg11123644	rs4674337	chr2	219636903	C	T	-0.256966	0.0161045	2.582e-57	1	801.896
cg27666046	rs11077986	chr17	80280865	G	A	-0.291089	0.0145078	1.52e-89	1	792.326
cg08122070	rs12133865	chr1	1811121	A	G	-0.253228	0.0098945	1.83e-144	1	657.066
cg14932313	rs55964774	chr14	25128714	A	T	-0.360835	0.0202199	3.13e-71	1	637.312
cg11123644	rs832806	chr2	219473914	A	T	-0.218824	0.0169952	6.172e-38	1	599.6
cg12140977	rs2102861	chr8	134519616	A	C	0.213804	0.0115691	2.959e-76	1	516.947
cg14210119	rs155123	chr2	182312272	C	A	-0.193991	0.0121293	1.417e-57	1	482.758
cg05168229	rs149502048	chr13	45348514	C	A	0.402035	0.0248659	8.467e-59	1	521.114
cg02117271	rs75086258	chr5	10607519	A	G	0.41305	0.0250474	4.276e-61	1	453.921
cg02117271	rs58360684	chr5	10594294	G	A	0.388163	0.0266899	6.427e-48	1	440.514
cg02117271	rs55828305	chr5	10601436	T	C	0.385598	0.0264397	3.548e-48	1	436.347
cg12140977	rs1518894	chr8	134526750	T	C	-0.238646	0.0163396	2.597e-48	1	389.768
cg08078028	rs11198790	chr10	120885492	A	C	0.153879	0.0113111	3.779e-42	1	327.659
cg11198596	rs62258954	chr3	66857194	G	A	-0.148169	0.0084225	2.839e-69	1	307.148
cg25979244	rs1417585	chr1	231803604	T	C	-0.143584	0.0159368	2.069e-19	1	273.222
cg00901675	rs76164973	chr13	30728136	A	C	-0.899185	0.071838	6.039e-36	1	303.668
cg00901675	rs78696988	chr13	30730362	T	C	-0.869521	0.0685842	7.816e-37	1	303.166
cg14932313	rs8192920	chr14	25099980	A	C	-0.171835	0.0123157	3.037e-44	1	293.281
cg11198596	rs9812801	chr3	66862541	T	C	0.148608	0.008879	7.054e-63	1	279.053
cg06867755	rs72962763	chr2	225504270	T	G	-0.223436	0.0159346	1.142e-44	1	269.324
cg01840419	rs4965640	chr15	100889034	G	A	-0.180931	0.0151712	8.667e-33	1	248.904
cg04590170	rs3758640	chr11	33914428	G	A	-0.150933	0.0164855	5.409e-20	1	256.755
cg14801864	rs877233	chr20	17722575	C	G	0.144663	0.0099243	3.96e-48	1	264.152
cg06867755	rs72962707	chr2	225459737	A	G	0.433956	0.0375553	6.955e-31	1	241.268
cg06867755	rs1721281	chr2	225306427	A	G	0.13677	0.0089982	3.553e-52	1	230.009
cg06867755	rs112267519	chr2	225508329	A	G	0.387793	0.0263521	5.1e-49	1	238.465
cg04590170	rs1885525	chr11	33904180	A	G	0.123262	0.0106045	3.126e-31	1	208.832
cg12140977	rs2978023	chr8	134548571	C	T	-0.141177	0.0117633	3.49e-33	1	213.142
cg20623506	rs2070871	chr17	79805134	A	G	0.182845	0.0149744	2.734e-34	1	214.514
cg12140977	rs111740252	chr8	134503079	C	G	0.535786	0.0383494	2.338e-44	1	233.218
cg20623506	rs35649520	chr17	79803433	A	G	0.181898	0.0147736	7.771e-35	1	211.447
cg20623506	rs112978860	chr17	79797361	T	C	0.181572	0.0144713	4.127e-36	1	210.254
cg20623506	rs4796839	chr17	79796752	A	G	0.180979	0.0144273	4.277e-36	1	208.85
cg12140977	rs148826005	chr8	134488483	T	C	0.491563	0.0429087	2.193e-30	1	211.832
cg20623506	rs112584408	chr17	79795673	C	G	0.175967	0.0136166	3.34e-38	1	194.204
cg20623506	rs112934134	chr17	79797800	A	G	0.179191	0.0148546	1.657e-33	1	196.954
cg20623506	rs11558886	chr17	79818260	T	G	0.171095	0.0133979	2.403e-37	1	185.432
cg20623506	rs111370076	chr17	79819278	G	C	0.17289	0.0132243	4.655e-39	1	185.087
cg02757609	rs57087153	chr17	74513025	C	A	-0.166026	0.012779	1.356e-38	1	173.233
cg13622546	rs7850102	chr9	132380301	A	G	-0.113816	0.0087835	2.118e-38	1	167.593
cg20623506	rs35170948	chr17	79823602	T	C	0.173187	0.0148661	2.3e-31	1	163.843
cg01001049	rs1657066	chr16	9000085	C	A	0.114708	0.0091249	3.052e-36	1	158.433
cg04590170	rs35918260	chr11	33911730	C	T	-0.135767	0.0226403	2.014e-09	1	136.255
cg14715602	rs854802	chr17	18083104	G	A	-0.117554	0.0122402	7.693e-22	1	145.401
cg00901675	rs12870265	chr13	30728520	G	C	0.125999	0.0135528	1.445e-20	1	138.428
cg06867755	rs7589474	chr2	225727431	C	T	-0.170506	0.0151207	1.717e-29	1	122.787
cg14932313	rs75521935	chr14	25006605	A	G	0.25009	0.0225732	1.585e-28	1	133.875
cg01840419	rs36053285	chr15	101114640	C	T	-0.0940823	0.0114773	2.46e-16	1	109.61
cg04126957	rs45574035	chr1	1169094	C	G	0.454731	0.042968	3.573e-26	1	120.042
cg06867755	rs600020	chr2	225851629	G	A	0.0923546	0.0126477	2.834e-13	1	105.663
cg06867755	rs74770282	chr2	225557312	C	T	0.447419	0.0459078	1.918e-22	1	106.766
cg14801864	rs2618615	chr20	17794354	C	T	-0.0925342	0.0120718	1.784e-14	1	94.7379
cg04590170	rs7103973	chr11	33949342	C	T	-0.0907063	0.0120548	5.291e-14	1	88.1095
cg23013137	rs2295318	chr14	24683125	G	A	-0.168373	0.0199499	3.179e-17	1	87.1022
cg06867755	rs187521893	chr2	225369915	T	C	0.465018	0.0507712	5.233e-20	1	97.7786
cg01448863	rs10145643	chr14	70252470	G	A	0.104483	0.0165997	3.088e-10	1	85.1466
cg02757609	rs16967307	chr17	74573532	C	T	-0.105769	0.0140105	4.376e-14	1	69.8867
cg02117271	rs11749155	chr5	10620642	A	G	-0.0742131	0.0105896	2.415e-12	1	57.2432
cg05928448	rs149850873	chr18	12885120	A	G	0.237844	0.032791	4.066e-13	1	54.1612
cg16000989	rs7356183	chr4	41859457	T	A	-0.0750024	0.0121784	7.337e-10	1	38.5074
cg14801864	rs2072960	chr20	17451285	A	G	-0.0616266	0.0105022	4.412e-09	1	34.2953
cg00211174	rs2594210	chr3	127262757	A	G	0.318326	0.0141064	9.34e-113	1	1476.42
cg00211174	rs782448	chr3	127403018	C	T	-0.711743	0.0277823	9.47e-145	1	8731.64
cg00211174	rs782447	chr3	127403039	A	G	-0.531644	0.0244854	1.56e-104	1	3025.64
cg08329754	rs76584516	chr17	78549237	G	A	0.546584	0.0250246	9.3e-106	1	1648.92
cg08329754	rs35128297	chr17	78652909	C	A	0.556157	0.0244124	6.96e-115	1	1655.92
cg08329754	rs35544492	chr17	78655376	A	T	0.557516	0.0254036	9.39e-107	1	1601.3
cg08329754	rs4969411	chr17	78747982	T	C	0.559279	0.0254056	2.11e-107	1	1766.2
cg15279800	rs10934847	chr3	127788955	A	G	-0.624297	0.0278957	6.21e-111	1	4603.71
cg17566718	rs10823582	chr10	72369658	T	C	-0.39179	0.0467173	5.013e-17	1	1945.33
cg17566718	rs7916642	chr10	72556061	C	T	0.0974741	0.0147494	3.877e-11	1	68.506
cg18286323	rs12362516	chr11	1672903	A	G	-0.523721	0.0250946	1.01e-96	1	2151.51
cg19348272	rs4729346	chr7	76981658	T	C	0.310389	0.0183312	2.601e-64	1	1333.98
cg19348272	rs10953236	chr7	77046222	C	T	0.420126	0.0192187	6.21e-106	1	2487.12
cg20952652	rs11680226	chr2	106745044	T	C	0.168412	0.0162182	2.926e-25	1	320.572
cg20952652	rs79678886	chr2	106878488	C	T	0.673032	0.0396573	1.341e-64	1	460.012
cg21486834	rs59035745	chr17	74444057	A	G	0.313125	0.0136938	1.01e-115	1	541.457
cg25083732	rs34235033	chr4	6664913	G	T	0.139059	0.0145915	1.571e-21	1	92.6922
cg25083732	rs3822265	chr4	6697554	G	C	-0.598609	0.0332872	2.64e-72	1	3253.57
cg26872780	rs1055664	chr2	149545981	T	G	0.619265	0.0250348	4.36e-135	1	2556.77
cg08329754	rs11150745	chr17	78757626	G	A	-0.350856	0.0158694	2.59e-108	1	1432.1
cg08329754	rs9910469	chr17	78795252	C	T	-0.395844	0.01803	7.81e-107	1	1373.82
cg08329754	rs2291360	chr17	78728521	A	G	0.316491	0.0136084	1.21e-119	1	1283.41
cg15086439	rs597701	chr1	236579353	T	C	0.321979	0.0154944	6.53e-96	1	1204.08
cg08329754	rs4889782	chr17	78640510	C	T	0.313543	0.015368	1.6e-92	1	1202.46
cg08329754	rs9904611	chr17	78783157	A	G	-0.342681	0.0156506	2.86e-106	1	1147.1
cg08691235	rs3769864	chr2	179443217	G	T	0.315763	0.0143222	1.02e-107	1	975.761
cg08691235	rs957875	chr2	179384417	C	T	0.317609	0.0137206	1.51e-118	1	973.409
cg16044480	rs11235580	chr11	72455645	A	G	-0.477804	0.0366287	6.825e-39	1	903.883
cg00211174	rs12489937	chr3	127281914	A	G	-0.396247	0.0260385	2.698e-52	1	909.65
cg00211174	rs76781998	chr3	127206873	T	G	-0.321329	0.0166246	3.088e-83	1	879.046
cg17566718	rs3758562	chr10	72362080	G	A	0.271327	0.0334073	4.594e-16	1	920.731
cg19645534	rs10831415	chr11	95466159	G	A	-0.236814	0.016777	3.055e-45	1	749.699
cg08329754	rs145852353	chr17	78488710	A	G	0.328804	0.0206171	2.936e-57	1	745.738
cg00211174	rs4974413	chr3	127442466	T	C	0.330959	0.0161821	5.75e-93	1	789.679
cg00211174	rs77943074	chr3	127180220	A	G	-0.275644	0.0103659	8.52e-156	1	707.033
cg19645534	rs4409785	chr11	95311422	C	T	-0.287776	0.0163332	1.76e-69	1	674.003
cg08691235	rs967507	chr2	179367086	G	A	0.290567	0.0129731	4.15e-111	1	605.872
cg18286323	rs35925287	chr11	1619396	T	C	-0.382237	0.0265464	5.264e-47	1	576.898
cg08329754	rs2672871	chr17	78806313	C	G	-0.28202	0.0155845	3.415e-73	1	570.43
cg08329754	rs34415141	chr17	78815929	T	G	-0.296254	0.0170296	8.782e-68	1	517.741
cg08329754	rs2672900	chr17	78818367	A	G	-0.293483	0.0170009	8.97e-67	1	507.973
cg08329754	rs9892100	chr17	78533811	G	A	-0.187919	0.0130122	2.829e-47	1	472.608
cg08329754	rs62069688	chr17	78629503	C	T	-0.320016	0.0198285	1.353e-58	1	460.944
cg17566718	rs4747071	chr10	72410260	C	T	0.246115	0.0272415	1.647e-19	1	540.99
cg08329754	rs7214153	chr17	78602249	C	T	-0.313438	0.0201084	8.861e-55	1	447.325
cg18835596	rs7744765	chr6	135523583	C	T	0.183133	0.0096598	3.766e-80	1	438.43
cg00211174	rs17497215	chr3	127341624	T	C	-0.476023	0.0249451	3.506e-81	1	435.748
cg08329754	rs62067926	chr17	78713599	T	C	-0.320704	0.0203827	8.822e-56	1	429.499
cg25083732	rs11553058	chr4	6677430	G	A	-0.410927	0.0393841	1.737e-25	1	324.175
cg25083732	rs11946525	chr4	6673552	A	G	-0.404973	0.0391825	4.866e-25	1	316.237
cg25083732	rs6816237	chr4	6688235	G	T	-0.231501	0.0224416	5.983e-25	1	322.355
cg10941749	rs17525891	chr15	52014185	C	T	0.225459	0.0122972	4.422e-75	1	342.798
cg25083732	rs28667650	chr4	6669454	G	C	-0.396006	0.0394969	1.169e-23	1	298.955
cg00211174	rs782449	chr3	127435806	T	C	-0.146141	0.0141059	3.761e-25	1	281.109
cg25083732	rs4689514	chr4	6686114	T	C	-0.21379	0.0208029	8.951e-25	1	278.16
cg25083732	rs34360485	chr4	6671568	A	G	-0.204696	0.0214089	1.163e-21	1	266.287
cg25083732	rs67369476	chr4	6668937	C	A	-0.402981	0.0357591	1.86e-29	1	269.768
cg08329754	rs12943620	chr17	78444658	T	G	-0.169116	0.0164022	6.315e-25	1	228.321
cg24606533	rs56170783	chr1	57016131	C	A	-0.231096	0.015325	2.205e-51	1	223.959
cg17566718	rs34516374	chr10	72317846	T	G	-0.183198	0.025513	6.943e-13	1	256.293
cg24690314	rs13192672	chr6	144019407	G	A	-0.153444	0.0132367	4.505e-31	1	214.653
cg08329754	rs62068297	chr17	78567775	T	C	0.157204	0.0151498	3.167e-25	1	206.436
cg19741273	rs4905998	chr14	101181781	A	G	-0.133897	0.0092004	5.551e-48	1	214.455
cg16044480	rs10898870	chr11	72456218	C	A	-0.165967	0.0175669	3.464e-21	1	207.265
cg05820959	rs73154878	chr7	151205276	T	C	-0.406499	0.0373683	1.465e-27	1	207.49
cg19348272	rs3095473	chr7	76844269	C	A	-0.119529	0.0143954	1.013e-16	1	165.629
cg04009342	rs11047781	chr12	25197924	G	A	-0.125947	0.0091268	2.561e-43	1	190.982
cg17566718	rs10999455	chr10	72413808	T	A	-0.277034	0.0427726	9.363e-11	1	235.516
cg19348272	rs4729324	chr7	76950985	T	C	-0.169042	0.0165538	1.758e-24	1	178.463
cg04528445	rs7149952	chr14	103541096	G	C	-0.140896	0.0119525	4.504e-32	1	174.265
cg27583104	rs150885521	chr2	240233153	G	T	-0.393729	0.0328271	3.819e-33	1	162.393
cg08329754	rs8068613	chr17	78431533	A	G	-0.171801	0.0175224	1.075e-22	1	149.297
cg17566718	rs76525388	chr10	72455640	C	T	-0.199909	0.033123	1.586e-09	1	157.472
cg16044480	rs12418733	chr11	72671015	A	T	-0.20166	0.0263294	1.872e-14	1	139.369
cg18286323	rs12366207	chr11	1649822	G	T	-0.125878	0.0119104	4.162e-26	1	147.053
cg00211174	rs7651814	chr3	127470166	T	C	0.145986	0.0148186	6.753e-23	1	133.552
cg08944026	rs1531839	chr5	10624887	C	T	-0.100846	0.0150757	2.242e-11	1	134.723
cg19741273	rs13065	chr14	100996312	C	T	0.101756	0.0089766	8.727e-30	1	128.968
cg23557426	rs11623662	chr14	66021192	T	G	0.100495	0.0090483	1.167e-28	1	127.502
cg19741273	rs12892571	chr14	101005236	G	A	0.100858	0.0089815	2.919e-29	1	126.393
cg04009342	rs117949939	chr12	25203937	A	T	-0.320215	0.0311502	8.7e-25	1	126.916
cg00211174	rs2594204	chr3	127250296	C	T	-0.125976	0.0191501	4.756e-11	1	110.551
cg15279800	rs56394000	chr3	127502609	T	G	-0.202143	0.0220522	4.884e-20	1	119.663
cg16652347	rs156977	chr7	132202277	G	C	-0.0966606	0.012498	1.041e-14	1	114.858
cg09501509	rs10447338	chr6	89772707	G	A	-0.0945217	0.0102003	1.922e-20	1	107.087
cg23011886	rs695191	chr5	179257171	C	A	-0.0893779	0.0085894	2.338e-25	1	108.321
cg17566718	rs80263730	chr10	72441694	C	T	-0.211163	0.0366192	8.096e-09	1	129
cg10941749	rs11631522	chr15	52335713	T	C	0.189535	0.0192967	9.038e-23	1	98.9644
cg23015664	rs1105641	chr7	2006623	G	A	-0.210796	0.0347958	1.377e-09	1	91.6325
cg26872780	rs59021681	chr2	149900994	T	C	0.16034	0.021477	8.287e-14	1	88.4501
cg24834394	rs1030069	chr12	12605636	C	T	-0.0815479	0.0087068	7.533e-21	1	88.3045
cg16044480	rs147003183	chr11	72458057	A	C	-0.397838	0.0652441	1.076e-09	1	93.6943
cg00211174	rs138449643	chr3	127417979	T	C	0.376008	0.0412976	8.641e-20	1	86.8205
cg10941749	rs2470153	chr15	51592917	G	A	-0.127407	0.0141442	2.104e-19	1	85.7554
cg26872780	rs17357457	chr2	149265913	A	T	0.201873	0.0293731	6.299e-12	1	73.1384
cg27583104	rs62182138	chr2	240270096	T	C	0.0990502	0.0155031	1.669e-10	1	82.8865
cg27583104	rs62180883	chr2	240300829	G	C	0.0905138	0.0134205	1.536e-11	1	73.888
cg15086439	rs2590572	chr1	236466620	A	G	0.0758386	0.0106229	9.391e-13	1	67.5844
cg26332488	rs6704200	chr1	2299083	G	A	-0.0800496	0.0096434	1.033e-16	1	69.0173
cg16671238	rs7989813	chr13	21001070	C	T	-0.0774403	0.0131254	3.634e-09	1	59.4081
cg19348272	rs6963039	chr7	76402789	T	G	-0.098005	0.0128587	2.504e-14	1	63.8966
cg17566718	rs150545556	chr10	72305959	T	C	-0.23829	0.0297974	1.275e-15	1	75.0486
cg00002080	rs2250574	chr21	30318207	C	T	-0.587593	0.0271754	1.11e-103	1	1684.08
cg03799713	rs7791760	chr7	54786563	A	G	0.511609	0.0181196	2.17e-175	1	3618.34
cg04379041	rs6062504	chr20	62348907	A	G	0.275334	0.0156236	1.642e-69	1	891.614
cg04379041	rs6122154	chr20	62359345	T	C	0.424902	0.0205149	2.71e-95	1	1787.38
cg04379041	rs1741708	chr20	62372041	T	G	0.420371	0.0194094	5.09e-104	1	1790.9
cg04379041	rs2253823	chr20	62372956	T	C	0.420924	0.0193046	2.11e-105	1	1805.01
cg05708073	rs4971327	chr1	109542852	C	G	-0.481821	0.0315025	8.296e-53	1	659.618
cg07719172	rs1045857	chr12	109886822	C	A	0.181773	0.0179566	4.373e-24	1	113.448
cg07719172	rs6606730	chr12	109952987	T	G	0.169023	0.0148283	4.245e-30	1	251.118
cg07719172	rs73196282	chr12	109957132	A	G	0.175363	0.0206932	2.363e-17	1	126.716
cg07719172	rs80345566	chr12	110068882	A	G	-0.624416	0.0425541	9.536e-49	1	1704.44
cg12580156	rs1417634	chr10	112572930	G	A	-0.598228	0.0243875	7.05e-133	1	5036.26
cg12580156	rs4918600	chr10	112584451	T	C	-0.728216	0.0241343	5.28e-200	1	9022.88
cg13742400	rs7589474	chr2	225727431	C	T	-0.711579	0.023531	7.05e-201	1	2308.84
cg21762728	rs3924825	chr6	170117169	G	A	0.488633	0.0227639	3.29e-102	1	2723.29
cg21762728	rs6917240	chr6	170211784	A	C	0.516384	0.0302039	1.573e-65	1	2119.98
cg24504014	rs3782053	chr11	110299371	A	C	0.191488	0.0132412	2.12e-47	1	448.169
cg13742400	rs72972623	chr2	225732725	G	C	-0.571699	0.0181817	5.13e-217	1	1243.27
cg03526702	rs3761008	chr19	850023	C	T	-0.420759	0.0222826	1.579e-79	1	989.579
cg09916765	rs3787924	chr21	40761307	A	G	-0.261354	0.0176383	1.131e-49	1	834.785
cg03526702	rs351111	chr19	844020	A	G	0.296634	0.015716	1.845e-79	1	880.018
cg03526702	rs2930891	chr19	883224	G	A	-0.276964	0.0120807	2.55e-116	1	832.156
cg03526702	rs2930894	chr19	881161	A	G	-0.272419	0.0111816	4.2e-131	1	818.524
cg03526702	rs67520578	chr19	843221	T	G	0.283633	0.0160033	2.764e-70	1	747.53
cg03526702	rs2074639	chr19	840984	T	C	0.349229	0.0231539	2.097e-51	1	667.621
cg03526702	rs12976467	chr19	841877	G	A	0.288145	0.0155117	5.025e-77	1	684.881
cg13742400	rs72962763	chr2	225504270	T	G	-0.347951	0.0194534	1.505e-71	1	662.756
cg03526702	rs2066983	chr19	841398	A	G	0.261145	0.0142143	2.203e-75	1	660.261
cg22637435	rs4311638	chr8	141312541	A	G	-0.219441	0.0108761	1.58e-90	1	643.61
cg07394914	rs55876364	chr4	185406495	T	G	-0.198307	0.0094107	1.42e-98	1	521.14
cg05903736	rs74469943	chr2	240214132	A	G	-0.514934	0.0355741	1.743e-47	1	561.52
cg03526702	rs2930892	chr19	882943	G	A	-0.246631	0.013257	2.993e-77	1	502.694
cg05903736	rs78747932	chr2	240197601	A	G	-0.498821	0.0370639	2.748e-41	1	521.864
cg05903736	rs79596996	chr2	240209163	G	C	-0.498091	0.0354831	9.201e-45	1	515.002
cg22637435	rs7828714	chr8	141340360	G	A	0.174769	0.0142544	1.473e-34	1	381.136
cg12580156	rs61862917	chr10	112572856	G	A	-0.596916	0.029336	4.88e-92	1	444.695
cg22637435	rs4736180	chr8	141412282	G	A	0.24832	0.0161376	1.98e-53	1	382.128
cg00002080	rs1153284	chr21	30683033	C	A	0.160232	0.0130557	1.266e-34	1	353.058
cg25888881	rs2994666	chr10	31166346	C	A	-0.16248	0.0110479	5.829e-49	1	357.831
cg08894588	rs1055273	chr16	58028946	A	G	-0.303533	0.0165108	1.767e-75	1	345.845
cg15742700	rs2254546	chr8	11343680	A	G	-0.197579	0.021404	2.683e-20	1	294.811
cg01044849	rs416568	chr6	29647628	A	T	0.170527	0.009988	2.353e-65	1	300.439
cg12580156	rs10787296	chr10	112780712	G	A	-0.33277	0.0197685	1.39e-63	1	293.329
cg23217386	rs3824951	chr11	5655233	G	A	-0.153687	0.0120152	1.84e-37	1	280.656
cg21586152	rs3761008	chr19	850023	C	T	-0.22157	0.0135768	7.142e-60	1	274.913
cg05708073	rs7553430	chr1	109674903	C	T	0.180746	0.0114126	1.716e-56	1	270.477
cg12580156	rs1885793	chr10	112606771	T	A	-0.365039	0.0319773	3.496e-30	1	302.281
cg01044849	rs2523972	chr6	29937784	C	T	-0.178754	0.0124346	7.37e-47	1	273.764
cg21634628	rs869569	chr3	15691023	T	G	-0.245017	0.0171613	3.03e-46	1	274.285
cg03526702	rs12052108	chr19	839158	T	C	-0.246398	0.0174443	2.669e-45	1	253.456
cg01044849	rs11757750	chr6	29952162	C	T	-0.36847	0.0333661	2.364e-28	1	252.355
cg03799713	rs13236760	chr7	54904875	T	C	-0.21276	0.0140592	9.79e-52	1	230.349
cg07621645	rs58804019	chr2	144485618	C	G	-0.290263	0.0230168	1.838e-36	1	221.801
cg21762728	rs7452203	chr6	169741858	C	T	0.130312	0.0134826	4.239e-22	1	192.251
cg22637435	rs76559556	chr8	141361000	T	A	-0.392873	0.0388297	4.604e-24	1	198.755
cg01044849	rs1610639	chr6	29742003	A	G	0.175779	0.0129282	4.199e-42	1	192.624
cg21762728	rs9371127	chr6	170184463	C	T	-0.151224	0.0146883	7.38e-25	1	182.357
cg05903736	rs6543524	chr2	240246510	G	A	-0.115215	0.0116311	3.932e-23	1	175.229
cg05903736	rs10182074	chr2	240245917	C	T	-0.115008	0.0116096	3.909e-23	1	174.854
cg05903736	rs10177619	chr2	240261330	T	A	-0.112394	0.0120719	1.274e-20	1	163.759
cg21586152	rs2930891	chr19	883224	G	A	-0.122565	0.0109278	3.407e-29	1	162.645
cg13742400	rs1721281	chr2	225306427	A	G	-0.116401	0.0090097	3.494e-38	1	166.18
cg12580156	rs79603535	chr10	112596184	T	C	-0.547664	0.0428771	2.323e-37	1	166.624
cg23217386	rs61875718	chr11	5630963	C	T	-0.210984	0.0253682	9.032e-17	1	159.446
cg05903736	rs925739	chr2	240241121	C	T	-0.11072	0.0104592	3.464e-26	1	154.148
cg05903736	rs908265	chr2	240262287	T	C	-0.114852	0.0122124	5.224e-21	1	158.289
cg21586152	rs2930894	chr19	881161	A	G	-0.113544	0.0114943	5.171e-23	1	141.888
cg09912552	rs7844272	chr8	134245807	T	C	-0.112022	0.0101346	2.11e-28	1	151.877
cg12647970	rs11963347	chr6	3260111	C	T	-0.2401	0.0198468	1.086e-33	1	147.31
cg22400420	rs7527758	chr1	183870073	T	C	0.102927	0.0107975	1.536e-21	1	142.226
cg16844053	rs243495	chr7	148441400	T	G	0.108547	0.0103652	1.158e-25	1	133.289
cg21762728	rs7745635	chr6	170197944	T	C	0.314932	0.0377054	6.686e-17	1	154.448
cg23060465	rs4961277	chr8	141624719	C	T	0.102014	0.0106065	6.711e-22	1	122.056
cg12647970	rs13218157	chr6	3150043	A	G	-0.230471	0.022673	2.842e-24	1	122.161
cg24549289	rs353291	chr5	148810746	C	T	0.0956191	0.012523	2.25e-14	1	122.728
cg12701768	rs11000785	chr10	75575963	T	C	0.1017	0.0117208	4.067e-18	1	119.072
cg02184226	rs4795344	chr17	37219361	A	G	0.0980461	0.0099363	5.76e-23	1	113.984
cg12580156	rs10885115	chr10	113014269	G	A	-0.130216	0.0123568	5.769e-26	1	110.531
cg01044849	rs1610589	chr6	29677387	A	G	0.118303	0.0112916	1.1e-25	1	112.383
cg07719172	rs6606716	chr12	109871712	C	T	0.188802	0.0198079	1.549e-21	1	118.399
cg01044849	rs1245503	chr6	29993530	T	G	0.181658	0.0212344	1.18e-17	1	116.398
cg01044849	rs1264356	chr6	30784068	T	C	0.156022	0.0178765	2.597e-18	1	108.356
cg05708073	rs140610504	chr1	109591321	G	A	-0.646117	0.076715	3.692e-17	1	117.104
cg21762728	rs391468	chr6	169809099	C	T	-0.111903	0.015865	1.745e-12	1	93.0799
cg07719172	rs61943774	chr12	110241445	A	G	-0.114661	0.0139463	2.008e-16	1	90.5204
cg21586152	rs351111	chr19	844020	A	G	0.096035	0.0104521	3.997e-20	1	91.3692
cg21586152	rs2074639	chr19	840984	T	C	0.126498	0.0149909	3.219e-17	1	87.469
cg21586152	rs67520578	chr19	843221	T	G	0.0926853	0.0104067	5.276e-19	1	79.516
cg01044849	rs3132124	chr6	30114402	A	T	-0.0952502	0.0154736	7.476e-10	1	79.3991
cg21586152	rs12976467	chr19	841877	G	A	0.0971728	0.0111518	2.943e-18	1	76.2388
cg27305501	rs17862369	chr7	127018799	G	A	-0.10401	0.0166299	3.99e-10	1	67.7782
cg05708073	rs679028	chr1	109752511	C	A	0.0831472	0.0122235	1.03e-11	1	69.7724
cg12580156	rs75539911	chr10	113274866	C	T	0.121464	0.0175528	4.519e-12	1	60.026
cg09912552	rs2233334	chr8	134266585	G	A	-0.074275	0.0095771	8.802e-15	1	61.5824
cg13742400	rs76056093	chr2	226495301	C	T	-0.153471	0.0256319	2.131e-09	1	56.8114
cg21762728	rs74784234	chr6	170033640	A	G	0.180843	0.0271555	2.747e-11	1	55.1804
cg03834767	rs183729381	chr7	90294491	T	C	0.834938	0.0394409	1.83e-99	1	1939.62
cg11252118	rs35697944	chr10	131809488	A	G	-0.766462	0.0469232	5.619e-60	1	4873.81
cg16814786	rs2611471	chr10	51503559	G	C	0.535435	0.0257256	3.28e-96	1	3982.75
cg16814786	rs2611489	chr10	51524889	G	A	0.509088	0.0206986	1.42e-133	1	4002.89
cg16814786	rs10826127	chr10	51530757	G	A	0.506637	0.0202395	2.73e-138	1	3979.81
cg16814786	rs4630241	chr10	51532751	G	A	0.505448	0.0202182	6.17e-138	1	3960.7
cg16814786	rs10993994	chr10	51549496	T	C	0.432403	0.021049	8.94e-94	1	2488.48
cg18892446	rs56951927	chr5	73947192	G	A	-0.577774	0.0255691	4.68e-113	1	1875.64
cg22579028	rs11913541	chr22	27045504	A	C	0.673513	0.0201802	3.17e-244	1	3126.53
cg25133951	rs2476557	chr1	178575265	T	C	0.641037	0.0303077	2.7e-99	1	2779.33
cg27152190	rs72798033	chr16	50138189	A	G	0.300669	0.0219442	9.942e-43	1	477.673
cg18892446	rs7704467	chr5	73944109	A	G	-0.313337	0.0120822	2.78e-148	1	1276.47
cg12423658	rs79334186	chr13	111310174	A	C	0.638775	0.0282181	1.87e-113	1	1130.99
cg12423658	rs2986091	chr13	111311181	T	C	0.634901	0.0278063	2.15e-115	1	1118.52
cg26842080	rs309942	chr5	42923367	G	T	-0.349502	0.0114803	1.46e-203	1	1114.49
cg12423658	rs450514	chr13	111301996	A	C	0.626761	0.0285962	1.76e-106	1	1087.25
cg26842080	rs160330	chr5	42902312	G	A	-0.318052	0.0104812	2.91e-202	1	942.018
cg05314350	rs182330	chr6	28852285	A	G	-0.327032	0.0203206	2.829e-58	1	763.141
cg03834767	rs1429535	chr7	90955960	G	T	0.271097	0.0209721	3.189e-38	1	684.139
cg14294646	rs139477264	chr9	129216451	C	A	-0.602007	0.0475809	1.087e-36	1	587.3
cg06792126	rs28417429	chr15	90362292	T	C	-0.233476	0.010243	5.3e-115	1	573.833
cg03529261	rs6552771	chr4	185217356	G	A	0.201378	0.0139162	1.853e-47	1	505.748
cg05314350	rs3129116	chr6	29093788	A	G	-0.248087	0.0169273	1.233e-48	1	512.432
cg20819482	rs7833036	chr8	9472952	T	G	-0.237252	0.0160879	3.204e-49	1	491.662
cg26842080	rs316411	chr5	43097074	G	A	-0.196705	0.0115825	1.1e-64	1	496.132
cg05314350	rs28743260	chr6	28768115	C	A	-0.285087	0.0156746	6.441e-74	1	494.826
cg22579028	rs73158678	chr22	26780188	T	C	0.677937	0.0432052	1.74e-55	1	619.216
cg25133951	rs2761477	chr1	178626526	T	C	-0.22395	0.0150558	4.814e-50	1	434.636
cg02316506	rs67533173	chr3	42689109	T	G	0.262698	0.0167343	1.555e-55	1	419.014
cg05314350	rs16893947	chr6	28284721	G	A	-0.239618	0.0151635	3e-56	1	422.885
cg05314350	rs1883329	chr6	29177102	T	C	-0.254961	0.0155366	1.613e-60	1	406.306
cg02316506	rs72864022	chr3	42645472	A	G	0.268621	0.0158103	9.696e-65	1	388.349
cg25133951	rs12132964	chr1	178896722	T	C	0.359627	0.0278697	4.282e-38	1	370.582
cg05314350	rs2071789	chr6	28912076	T	C	-0.270787	0.0178057	3.135e-52	1	352.837
cg05314350	rs172326	chr6	28849790	A	G	-0.203837	0.0154671	1.163e-39	1	352.413
cg05314350	rs1016471	chr6	28851047	T	C	-0.26211	0.0169462	5.779e-54	1	347.19
cg01910727	rs17522524	chr1	226829990	C	T	-0.240657	0.0162428	1.15e-49	1	325.588
cg13500819	rs165193	chr5	139088077	A	G	-0.355283	0.0295613	2.84e-33	1	326.667
cg05314350	rs6933825	chr6	27890631	G	A	-0.230619	0.0129965	1.893e-70	1	320.96
cg02316506	rs112440650	chr3	42626448	A	G	0.600166	0.0459973	6.538e-39	1	324.46
cg05314350	rs9468256	chr6	27895504	A	G	-0.227658	0.0129801	7.227e-69	1	313.538
cg00704780	rs11674710	chr2	242165783	G	A	0.18907	0.0128696	7.332e-49	1	305.678
cg14294646	rs73670806	chr9	129140535	T	C	0.231252	0.013724	1.045e-63	1	288.867
cg00704780	rs1677	chr2	242166550	G	A	0.187697	0.0126943	1.806e-49	1	296.946
cg05314350	rs9380085	chr6	28682763	C	T	-0.251533	0.0170044	1.646e-49	1	274.85
cg15636859	rs3764719	chr20	55982579	C	T	-0.179665	0.0162155	1.571e-28	1	266.93
cg15636859	rs2865376	chr20	55988358	T	C	-0.168723	0.0141782	1.181e-32	1	262.461
cg24262469	rs12493636	chr3	156480328	G	T	-0.352295	0.0221265	4.471e-57	1	277.28
cg16814786	rs10994675	chr10	51563993	A	G	0.155554	0.0098146	1.422e-56	1	247.454
cg05314350	rs1150717	chr6	28259597	C	T	-0.19769	0.0149184	4.426e-40	1	254.689
cg24262469	rs62277150	chr3	156516099	T	C	0.307762	0.0239484	8.485e-38	1	238.405
cg18892446	rs298367	chr5	73810360	C	A	-0.126569	0.01098	9.619e-31	1	223.55
cg24262469	rs62273897	chr3	156539084	T	C	0.295894	0.0245495	1.871e-33	1	219.423
cg24262469	rs62275178	chr3	156589848	A	G	0.29562	0.0217484	4.422e-42	1	218.336
cg07319315	rs755503	chr2	135144454	A	G	0.130945	0.0098318	1.807e-40	1	219.411
cg20819482	rs1458942	chr8	9406602	G	A	-0.131264	0.0120861	1.774e-27	1	215.392
cg00505318	rs41291195	chr3	69088266	T	G	-0.628265	0.0573607	6.436e-28	1	239.631
cg05314350	rs112001540	chr6	28736485	A	G	-0.252196	0.0256546	8.325e-23	1	207.143
cg16814786	rs10740051	chr10	51570152	A	G	0.140996	0.0119512	4.015e-32	1	194.105
cg18892446	rs140696225	chr5	73733511	A	G	0.173831	0.0127463	2.39e-42	1	186.514
cg08708961	rs2802267	chr1	227078955	T	C	-0.135638	0.0148764	7.673e-20	1	169.323
cg03834767	rs6465292	chr7	90465795	A	G	0.165288	0.0170176	2.661e-22	1	170.15
cg06792126	rs7183156	chr15	90445446	G	A	-0.113438	0.0100967	2.741e-29	1	169.387
cg05314350	rs3734572	chr6	28059458	C	T	-0.289514	0.0253624	3.515e-30	1	173.752
cg03529261	rs59344770	chr4	185174914	T	A	0.209156	0.0212747	8.261e-23	1	165.329
cg25133951	rs2811308	chr1	178606498	T	G	0.100169	0.0112269	4.571e-19	1	136.864
cg05314350	rs3129797	chr6	28992159	G	C	0.200998	0.0226378	6.755e-19	1	171.906
cg05355684	rs8044478	chr16	88738737	A	G	0.159266	0.0202631	3.845e-15	1	147.577
cg25853622	rs79499314	chr3	188411093	A	C	-0.244467	0.0218998	6.19e-29	1	143.521
cg24004483	rs9442396	chr1	1019180	T	C	0.101579	0.0130961	8.736e-15	1	123.584
cg05314350	rs41317798	chr6	29514923	A	G	-0.205842	0.018527	1.116e-28	1	132.982
cg25079915	rs2579633	chr2	120194018	T	C	0.115882	0.0124792	1.602e-20	1	127.025
cg25079915	rs11892833	chr2	120127502	G	A	-0.16173	0.0190443	2.026e-17	1	116.717
cg12423658	rs4773232	chr13	111298070	G	T	0.1357	0.0128416	4.227e-26	1	119.948
cg12423658	rs9583520	chr13	111301882	T	C	0.12963	0.0158777	3.233e-16	1	103.232
cg05314350	rs1233417	chr6	29511850	C	T	-0.134114	0.0135785	5.242e-23	1	117.983
cg01910727	rs150275852	chr1	226862964	A	G	0.303544	0.031547	6.46e-22	1	131.157
cg00505318	rs17005356	chr3	69153225	G	A	-0.305443	0.041739	2.518e-13	1	129.204
cg20819482	rs11775088	chr8	9778671	T	C	0.0930547	0.0116002	1.042e-15	1	101.495
cg25133951	rs316276	chr1	178145563	A	G	0.308766	0.0323853	1.511e-21	1	100.304
cg05314350	rs3130856	chr6	29512328	T	C	-0.131509	0.0144866	1.106e-19	1	105.66
cg05314350	rs112421400	chr6	28205826	T	C	-0.194092	0.0219119	8.157e-19	1	99.8891
cg14644001	rs9267654	chr6	31841009	A	G	0.118689	0.0137371	5.622e-18	1	95.3675
cg20819482	rs670044	chr8	9892529	A	C	-0.0866408	0.0097085	4.487e-19	1	95.2614
cg11252118	rs118029424	chr10	131782902	T	C	0.281346	0.0313885	3.15e-19	1	97.1432
cg05314350	rs149404333	chr6	29146703	C	A	0.198226	0.0285514	3.844e-12	1	103.809
cg02579959	rs1875719	chr15	101107962	A	G	0.117097	0.0170905	7.306e-12	1	87.0252
cg13500819	rs17703995	chr5	137788539	T	C	-0.147427	0.0195862	5.189e-14	1	88.8863
cg22579028	rs4822728	chr22	26891808	T	C	-0.0800873	0.0127877	3.781e-10	1	77.6758
cg03834767	rs10230611	chr7	90257651	A	C	-0.0859853	0.0116083	1.29e-13	1	71.1322
cg13500819	rs7445495	chr5	138391728	A	C	-0.143083	0.0225504	2.223e-10	1	79.1916
cg05314350	rs10807036	chr6	28606397	G	A	-0.237344	0.0380217	4.311e-10	1	68.5708
cg26842080	rs55760663	chr5	42454382	A	G	-0.515374	0.0688392	7.066e-14	1	65.1568
cg05314350	rs1611579	chr6	29850720	C	T	0.161212	0.0279134	7.676e-09	1	66.5846
cg02316506	rs9677	chr3	42578862	T	C	-0.0674042	0.0115188	4.866e-09	1	52.2394
cg13500819	rs10900864	chr5	138773090	A	G	0.072204	0.0118316	1.043e-09	1	49.0875
cg20819482	rs77714134	chr8	8981978	C	G	0.0706005	0.011722	1.713e-09	1	42.6603
cg02873991	rs11047726	chr12	25104698	G	A	-0.869511	0.0223709	0	1	4804.7
cg02873991	rs61912193	chr12	25114149	C	G	-0.955291	0.0264923	9.91e-285	1	3624.07
cg05200313	rs17783630	chr14	92955385	A	C	-0.14532	0.0121143	3.74e-33	1	283.319
cg15825027	rs336419	chr8	570463	A	C	0.712793	0.023058	7.96e-210	1	2256.8
cg15947534	rs4648555	chr1	3672156	A	C	0.142637	0.0101674	1.038e-44	1	199.216
cg18980148	rs6984425	chr8	134541331	G	A	0.543728	0.0176991	3.02e-207	1	3698.38
cg18980148	rs2978023	chr8	134548571	C	T	-0.368532	0.0127431	6.69e-184	1	1792.06
cg26672952	rs920479	chr5	34497252	A	G	0.368802	0.0167477	1.81e-107	1	1942.69
cg26775087	rs9852830	chr3	15346638	A	T	0.369653	0.0249158	8.561e-50	1	268.607
cg26775087	rs2103079	chr3	15382870	C	T	0.542186	0.0287614	2.876e-79	1	2170.63
cg26775087	rs6793635	chr3	15351965	T	C	0.323261	0.0169046	1.634e-81	1	1315.09
cg17826006	rs3824142	chr8	1947938	A	C	0.546733	0.0282105	1.127e-83	1	1260.18
cg20008101	rs3742564	chr14	55530120	C	T	-0.285912	0.0122715	4.54e-120	1	1104.16
cg17826006	rs1043223	chr8	1953223	C	T	0.352743	0.0128314	2.27e-166	1	1115.81
cg24521869	rs658979	chr17	47296341	A	G	-0.349197	0.0159055	7.85e-107	1	909.714
cg18980148	rs4584128	chr8	134549461	G	C	-0.25074	0.0124117	9.42e-91	1	828.247
cg04421348	rs7900957	chr10	82299847	T	A	-0.248945	0.0170702	3.572e-48	1	843.976
cg04421348	rs11185932	chr10	82295398	A	G	-0.251508	0.018655	1.995e-41	1	774.417
cg04468671	rs11612242	chr12	132246500	A	T	-0.269705	0.0123069	1.87e-106	1	757.301
cg21781157	rs67214274	chr20	47898561	C	T	-0.269908	0.017082	3.074e-56	1	712.877
cg02873991	rs1011656	chr12	25157453	A	G	0.333622	0.0125693	3.12e-155	1	703.971
cg18980148	rs2102861	chr8	134519616	A	C	0.237261	0.0096497	1.72e-133	1	689.269
cg26242064	rs7078092	chr10	112126226	T	A	0.664315	0.0533363	1.31e-35	1	701.975
cg14688299	rs78696988	chr13	30730362	T	C	-1.16803	0.0511316	1.69e-115	1	605.93
cg02291020	rs36041861	chr10	81951351	G	A	-0.420565	0.0285537	4.204e-49	1	597.487
cg21781157	rs146858594	chr20	47818574	A	G	0.830158	0.0543788	1.285e-52	1	605.966
cg14688299	rs76164973	chr13	30728136	A	C	-1.19148	0.0501132	5.95e-125	1	587.971
cg15825027	rs1703944	chr8	659601	A	C	-0.283219	0.0121013	3.89e-121	1	545.785
cg04421348	rs12220655	chr10	82219066	T	C	0.18579	0.0151604	1.581e-34	1	465.833
cg06601993	rs11770907	chr7	80258630	G	A	0.190452	0.0122924	3.842e-54	1	498.497
cg09915983	rs555502	chr20	2846397	A	G	0.205757	0.0153252	4.255e-41	1	436.086
cg13801402	rs7524200	chr1	114426824	G	T	-0.185345	0.0148127	6.372e-36	1	447.423
cg17826006	rs36089534	chr8	1936472	C	A	0.247508	0.0219868	2.136e-29	1	390.852
cg15825027	rs17740216	chr8	897113	A	G	0.429263	0.0311797	4.005e-43	1	426.601
cg15825027	rs62487377	chr8	621104	T	C	-0.627117	0.0404097	2.583e-54	1	407.214
cg02291020	rs12773794	chr10	81957445	A	G	-0.291832	0.0228788	2.902e-37	1	400.36
cg19420720	rs2070871	chr17	79805134	A	G	0.240687	0.0136183	6.684e-70	1	374.394
cg19420720	rs35649520	chr17	79803433	A	G	0.240061	0.0136961	8.806e-69	1	370.955
cg08424167	rs11205430	chr1	48442182	A	G	-0.153416	0.0160789	1.409e-21	1	299.877
cg19420720	rs112978860	chr17	79797361	T	C	0.238597	0.0136328	1.39e-68	1	365.767
cg19420720	rs4796839	chr17	79796752	A	G	0.238563	0.0138275	1.067e-66	1	365.624
cg21119074	rs137872684	chr6	20226424	A	T	-1.36849	0.0979187	2.191e-44	1	391.596
cg21119074	rs9465640	chr6	20139741	C	T	0.344007	0.0591511	6.037e-09	1	332.321
cg19420720	rs112934134	chr17	79797800	A	G	0.240966	0.0143596	3.373e-63	1	359.033
cg16360836	rs79596996	chr2	240209163	G	C	0.423045	0.0401976	6.687e-26	1	336.453
cg14688299	rs12870265	chr13	30728520	G	C	0.184144	0.0110592	2.982e-62	1	341.877
cg04207142	rs56366347	chr8	86090251	C	G	-0.321138	0.0235309	2.09e-42	1	329.998
cg16360836	rs78747932	chr2	240197601	A	G	0.414502	0.0411257	6.847e-24	1	325.004
cg19420720	rs11558886	chr17	79818260	T	G	0.232987	0.0135749	5.02e-66	1	346.574
cg19420720	rs112584408	chr17	79795673	C	G	0.232788	0.0127235	8.916e-75	1	342.33
cg16360836	rs74469943	chr2	240214132	A	G	0.409997	0.0402585	2.334e-24	1	322.458
cg15825027	rs1669694	chr8	565232	C	G	-0.15782	0.0095883	7.158e-61	1	331.911
cg26804423	rs13239720	chr7	8180909	A	G	0.208963	0.0121764	5.176e-66	1	333.215
cg19420720	rs111370076	chr17	79819278	G	C	0.233698	0.0142219	1.124e-60	1	340.818
cg20008101	rs79740169	chr14	55782288	G	A	-0.273462	0.0217357	2.678e-36	1	311.615
cg17826006	rs2280824	chr8	1897549	G	T	0.202547	0.0171169	2.631e-32	1	291.3
cg26775087	rs13096588	chr3	15557682	A	T	0.209608	0.0181763	9.105e-31	1	291.103
cg02800733	rs8109720	chr19	8379740	G	A	-0.449108	0.0470628	1.391e-21	1	303.759
cg21119074	rs943574	chr6	20199133	G	A	-0.174985	0.0199245	1.6e-18	1	256.083
cg19420720	rs35170948	chr17	79823602	T	C	0.230925	0.014344	2.588e-58	1	293.447
cg18980148	rs111740252	chr8	134503079	C	G	0.586919	0.0351967	1.979e-62	1	314.892
cg15947534	rs72637004	chr1	3661249	G	A	0.15702	0.0094373	3.686e-62	1	281.106
cg21781157	rs6095325	chr20	47453602	G	T	-0.141167	0.0129341	9.848e-28	1	245.504
cg21781157	rs6095320	chr20	47446595	G	A	-0.140317	0.012755	3.78e-28	1	243.054
cg09915983	rs12625893	chr20	3033259	A	G	0.180449	0.0273134	3.932e-11	1	243.287
cg04421348	rs11814516	chr10	82336851	G	C	0.195193	0.0219484	5.934e-19	1	243.864
cg18980148	rs148826005	chr8	134488483	T	C	0.532784	0.0332145	6.639e-58	1	286.463
cg24521869	rs7222840	chr17	47280915	T	C	0.141168	0.0092087	4.833e-53	1	235.017
cg09915983	rs73086646	chr20	2927003	A	T	0.182389	0.0132045	2.138e-43	1	223.569
cg15825027	rs55664324	chr8	879751	T	C	-0.16498	0.0113728	1.102e-47	1	218.806
cg04421348	rs1934697	chr10	82112873	C	T	0.117588	0.0110635	2.197e-26	1	192.936
cg02873991	rs16928163	chr12	25047720	G	A	0.18597	0.0134325	1.369e-43	1	207.566
cg17826006	rs4532638	chr8	1913134	T	C	0.13791	0.0103219	1.023e-40	1	189.595
cg15825027	rs143171527	chr8	624529	T	C	0.506959	0.0595199	1.631e-17	1	194.594
cg02873991	rs35597635	chr12	24913119	T	C	-0.302807	0.0276437	6.364e-28	1	196.552
cg17826006	rs2272608	chr8	1900911	T	C	0.166385	0.022056	4.566e-14	1	154.269
cg24521869	rs12936023	chr17	47249268	A	G	-0.53599	0.0538389	2.387e-23	1	213.743
cg16360836	rs10177619	chr2	240261330	T	A	-0.118438	0.0120173	6.484e-23	1	168.064
cg16360836	rs10182074	chr2	240245917	C	T	-0.116699	0.0121622	8.371e-22	1	166.564
cg16360836	rs6543524	chr2	240246510	G	A	-0.11615	0.0121695	1.369e-21	1	164.729
cg04421348	rs35998463	chr10	82245510	G	C	0.129777	0.0128988	8.199e-24	1	169.966
cg16360836	rs925739	chr2	240241121	C	T	-0.118644	0.0126193	5.362e-21	1	163.2
cg15825027	rs189213	chr8	561171	G	T	0.565971	0.0491628	1.146e-30	1	168.394
cg13801402	rs4274063	chr1	114096460	G	A	-0.119212	0.01241	7.533e-22	1	164.733
cg09915983	rs215543	chr20	2780151	G	A	0.129461	0.0151067	1.037e-17	1	159.546
cg18020072	rs2763981	chr6	31840021	T	A	-0.127401	0.0138403	3.413e-20	1	155.462
cg24445167	rs75728817	chr12	2388507	G	A	-0.258113	0.0216749	1.07e-32	1	146.701
cg14760020	rs61790477	chr3	170528804	C	G	0.170212	0.0182962	1.364e-20	1	131.498
cg02291020	rs1934697	chr10	82112873	C	T	0.0962469	0.01119	7.89e-18	1	123.731
cg18020072	rs2507957	chr6	31580245	A	G	0.116364	0.0129317	2.291e-19	1	133.697
cg26242064	rs4918506	chr10	112151122	C	T	-0.0997557	0.0112453	7.256e-19	1	134.437
cg18980148	rs78760501	chr8	134452929	A	T	0.264856	0.0413745	1.539e-10	1	146.285
cg19456938	rs62265703	chr3	114013479	G	A	-0.127879	0.0183581	3.265e-12	1	120.202
cg13801402	rs17464525	chr1	114443899	A	G	-0.123988	0.0149462	1.08e-16	1	128.353
cg04421348	rs2259619	chr10	82006621	T	G	-0.10321	0.0123778	7.537e-17	1	114.713
cg18020072	rs4151651	chr6	31915614	A	G	0.269359	0.0249346	3.344e-27	1	122.013
cg18020072	rs2844475	chr6	31583155	A	G	0.110254	0.0135398	3.857e-16	1	120.009
cg17826006	rs4876244	chr8	1990455	T	C	-0.211249	0.0253323	7.485e-17	1	113.506
cg02291020	rs2259619	chr10	82006621	T	G	-0.099619	0.0114181	2.67e-18	1	101.348
cg02873991	rs34874381	chr12	25162063	T	C	0.280547	0.0326942	9.411e-18	1	107.768
cg15825027	rs62483955	chr8	1262480	G	T	-0.103611	0.0108341	1.139e-21	1	96.5605
cg17084653	rs5752339	chr22	26918860	C	T	0.103215	0.0107799	1.021e-21	1	97.6727
cg17826006	rs62478193	chr8	1922536	G	A	0.128037	0.019251	2.913e-11	1	91.3505
cg04421348	rs77000305	chr10	82185828	A	G	-0.18417	0.0233994	3.527e-15	1	89.8609
cg15825027	rs62484367	chr8	451698	G	T	-0.108073	0.0112279	6.246e-22	1	91.9128
cg04421348	rs76508758	chr10	82197861	G	A	-0.181789	0.0243549	8.382e-14	1	86.1759
cg15825027	rs117702403	chr8	799243	T	C	-0.250716	0.0357524	2.34e-12	1	86.0661
cg18020072	rs9266846	chr6	31384889	G	C	0.109433	0.0116494	5.781e-21	1	88.2823
cg18020072	rs9296004	chr6	31933977	C	A	0.160959	0.0203352	2.467e-15	1	89.8478
cg17826006	rs142014310	chr8	1971548	A	G	-0.218955	0.0278015	3.389e-15	1	90.6786
cg21781157	rs6066791	chr20	47251687	A	G	0.0858883	0.0093858	5.645e-20	1	83.4336
cg18020072	rs7774193	chr6	31381740	C	A	0.104937	0.0118466	8.152e-19	1	83.4778
cg02873991	rs117949939	chr12	25203937	A	T	-0.264828	0.0386986	7.736e-12	1	86.3793
cg04468671	rs10902436	chr12	132178537	G	A	-0.0932833	0.0122287	2.38e-14	1	75.2565
cg15947534	rs6657042	chr1	3745133	A	G	-0.0754078	0.0086077	1.945e-18	1	77.5166
cg04421348	rs36041861	chr10	81951351	G	A	-0.148253	0.0228944	9.449e-11	1	76.2313
cg04468671	rs6598198	chr12	132552494	T	A	0.0968242	0.0137569	1.947e-12	1	72.104
cg09915983	rs6138878	chr20	2722853	C	T	-0.0804631	0.0129697	5.507e-10	1	61.5997
cg02873991	rs7976171	chr12	25027841	T	G	-0.284843	0.0438457	8.222e-11	1	59.1054
cg02873991	rs11047583	chr12	24861797	T	C	-0.19443	0.030507	1.85e-10	1	62.0413
cg04468671	rs7133187	chr12	132595647	G	T	0.0825934	0.0137404	1.844e-09	1	55.4511
cg26775087	rs76161217	chr3	16025055	A	T	0.286279	0.0416082	5.971e-12	1	48.7497
cg17826006	rs7461883	chr8	1692723	C	T	0.0770939	0.012456	6.043e-10	1	38.1541
cg02977524	rs10797557	chr1	234754829	T	G	0.366588	0.0137573	1.96e-156	1	1784.96
cg07578772	rs6766256	chr3	150417238	G	T	-0.478042	0.0157438	1.65e-202	1	3290.07
cg10145533	rs17092620	chr8	20351458	G	A	-0.145843	0.015976	6.92e-20	1	120.908
cg10462778	rs564109	chr5	172324897	A	T	-0.683373	0.0262548	2.36e-149	1	5641.22
cg12547959	rs7700787	chr5	14269135	C	A	0.756574	0.0248093	2.99e-204	1	5422.32
cg12547959	rs7700562	chr5	14539486	A	G	0.138923	0.0165627	4.957e-17	1	122.604
cg20807852	rs12451302	chr17	48751164	T	G	-0.528736	0.0166078	2.02e-222	1	4198.46
cg20807852	rs2072366	chr17	48752890	G	A	0.342839	0.0137042	3.99e-138	1	1398.42
cg05968822	rs66928485	chr1	226076314	T	C	-0.351008	0.0144808	8.51e-130	1	1371.7
cg11596902	rs56328670	chr11	123330641	T	A	-0.625448	0.0443728	4.059e-45	1	1282.35
cg20807852	rs11867565	chr17	48827106	G	A	0.360878	0.0160496	5.81e-112	1	1326.43
cg11596902	rs75848431	chr11	123325111	T	C	-0.668229	0.0447508	2.034e-50	1	1243.76
cg19260606	rs1721829	chr1	15117060	A	G	-0.337296	0.0127675	8.43e-154	1	1047.18
cg15058210	rs74469943	chr2	240214132	A	G	-0.666893	0.0430547	4.089e-54	1	1005.06
cg15058210	rs78747932	chr2	240197601	A	G	-0.649225	0.042832	6.761e-52	1	944.073
cg24492202	rs11737132	chr4	2764507	G	A	-0.622647	0.0380543	3.568e-60	1	838.277
cg15058210	rs79596996	chr2	240209163	G	C	-0.645445	0.0404523	2.601e-57	1	925.812
cg24492202	rs77363958	chr4	2802487	G	A	-0.798938	0.0421753	5.019e-80	1	1118.61
cg08966889	rs79608751	chr6	52486952	T	A	-0.419397	0.0182751	1.5e-116	1	767.214
cg04118119	rs8192889	chr13	47358540	C	T	-0.223252	0.0154951	4.612e-47	1	706.441
cg19260606	rs1721828	chr1	15118081	C	T	-0.26182	0.0119834	8.02e-106	1	712.117
cg06490113	rs2070437	chr21	47332403	G	C	0.225425	0.0137537	2.248e-60	1	607.918
cg12721068	rs2936041	chr1	222762773	T	A	0.271947	0.0145386	4.499e-78	1	527.955
cg04118119	rs1216967	chr13	47370637	A	G	0.190404	0.0131218	1.04e-47	1	495.057
cg08966889	rs140816467	chr6	52370062	A	G	-0.790258	0.0490543	2.175e-58	1	515.85
cg01049678	rs28699652	chr7	150147097	A	G	-0.243736	0.0146723	5.708e-62	1	457.785
cg00058291	rs10916399	chr1	229118735	A	G	-0.205427	0.0203514	5.874e-24	1	344.851
cg18604419	rs10083406	chr14	101512580	C	A	-0.186188	0.0141177	1.026e-39	1	306.163
cg21157904	rs3199064	chr9	100819070	G	T	0.152133	0.0105513	3.963e-47	1	304.583
cg05968822	rs184852	chr1	226036844	C	T	-0.163724	0.0140259	1.753e-31	1	309.961
cg00058291	rs10916398	chr1	229117854	C	T	-0.199727	0.0230571	4.625e-18	1	268.258
cg12547959	rs26081	chr5	14443040	T	A	-0.200052	0.0123288	3.279e-59	1	281.036
cg24492202	rs12644442	chr4	3387571	A	G	-0.139567	0.0121898	2.367e-30	1	252.013
cg00058291	rs12733996	chr1	228973697	G	A	-0.275834	0.019771	3.081e-44	1	252.708
cg05968822	rs140075975	chr1	226072105	A	G	-0.404972	0.0332688	4.343e-34	1	273.046
cg12547959	rs26270	chr5	14130348	T	C	-0.135844	0.0086183	5.666e-56	1	248.443
cg05968822	rs4149225	chr1	226027201	G	A	-0.151742	0.0149464	3.233e-24	1	253.502
cg20807852	rs9905480	chr17	48936065	T	C	0.134341	0.0140782	1.394e-21	1	205.845
cg23704936	rs13221911	chr7	156985755	T	C	0.240731	0.0235104	1.321e-24	1	226.762
cg08966889	rs2268705	chr6	52437025	C	G	0.285134	0.0214029	1.72e-40	1	225.734
cg23704936	rs1182421	chr7	157078904	G	C	0.226177	0.0227839	3.175e-23	1	205.772
cg12743031	rs142092187	chr8	27334358	T	C	0.356786	0.0282578	1.516e-36	1	224.406
cg23704936	rs1184671	chr7	157081587	T	C	0.223213	0.0243298	4.538e-20	1	197.332
cg10318744	rs72725185	chr14	68539807	T	C	0.168027	0.0144314	2.485e-31	1	211.838
cg23704936	rs10259783	chr7	157052394	A	G	-0.168388	0.0119152	2.404e-45	1	198.661
cg00736299	rs34069734	chr16	4718388	G	A	-0.122659	0.008974	1.572e-42	1	197.87
cg23704936	rs1182383	chr7	157042553	T	A	0.226088	0.0234986	6.498e-22	1	194.504
cg24492202	rs231399	chr4	2831383	G	T	-0.118898	0.0152533	6.447e-15	1	185.264
cg06784824	rs11039212	chr11	47393303	T	A	-0.126092	0.0097897	5.834e-38	1	191.173
cg17343451	rs843364	chr3	183900836	A	G	-0.115916	0.0084778	1.474e-42	1	187.527
cg06784824	rs11039200	chr11	47379646	C	A	-0.126542	0.0099868	8.566e-37	1	189.667
cg00058291	rs12410343	chr1	229060920	T	G	0.335322	0.0295611	8.001e-30	1	191.129
cg21742790	rs2062159	chr3	138628186	T	C	-0.248535	0.0278177	4.092e-19	1	192.332
cg24492202	rs147438853	chr4	3231804	G	A	-0.593561	0.0544414	1.118e-27	1	192.208
cg07524398	rs4998749	chr22	39290830	C	T	0.113536	0.0098046	5.215e-31	1	163.533
cg07578772	rs75764959	chr3	150530904	C	T	0.690392	0.0546616	1.437e-36	1	215.44
cg18885162	rs116242376	chr6	41573808	T	C	0.223955	0.0201042	8.038e-29	1	158.116
cg06784824	rs12794570	chr11	47658314	T	C	-0.113884	0.0112078	2.957e-24	1	156.355
cg10318744	rs1980850	chr14	68647188	A	G	0.136854	0.0137098	1.822e-23	1	145.651
cg00736299	rs1659480	chr16	4714365	C	T	-0.106154	0.0089393	1.598e-32	1	141.677
cg08966889	rs113996765	chr6	52298393	A	G	-0.29237	0.0247226	2.863e-32	1	150.609
cg24492202	rs1263349	chr4	2934308	G	A	0.123191	0.0123185	1.516e-23	1	129.64
cg15058210	rs6543524	chr2	240246510	G	A	-0.0939336	0.0119998	4.96e-15	1	122.736
cg15058210	rs10182074	chr2	240245917	C	T	-0.0933436	0.0120402	8.996e-15	1	121.36
cg15058210	rs908265	chr2	240262287	T	C	-0.0998569	0.0096929	6.898e-25	1	126.445
cg15058210	rs10177619	chr2	240261330	T	A	-0.0935899	0.0122902	2.636e-14	1	119.799
cg20807852	rs56994118	chr17	48595109	C	T	0.126966	0.0116569	1.26e-27	1	119.575
cg10318744	rs7146217	chr14	69250915	T	C	0.0927452	0.0109576	2.584e-17	1	117.118
cg00058291	rs7548277	chr1	228903232	A	G	-0.0940628	0.0123621	2.763e-14	1	116.805
cg21333217	rs61289266	chr3	129281438	T	C	-0.154261	0.0205882	6.748e-14	1	114.99
cg15058210	rs925739	chr2	240241121	C	T	-0.0901864	0.0126947	1.21e-12	1	108.072
cg02977524	rs16843376	chr1	234638743	G	A	0.209358	0.0291134	6.425e-13	1	110.572
cg10462778	rs6861927	chr5	172348796	C	A	0.109463	0.0163757	2.317e-11	1	98.6336
cg07578772	rs112936315	chr3	150184705	C	G	-0.333408	0.0363304	4.429e-20	1	106.135
cg15058210	rs62182138	chr2	240270096	T	C	0.107501	0.0130687	1.938e-16	1	103.235
cg20807852	rs16949058	chr17	48527495	T	A	-0.302026	0.0382125	2.704e-15	1	101
cg20807852	rs4794168	chr17	48675785	G	A	-0.0950229	0.0145343	6.241e-11	1	96.6396
cg10462778	rs181074296	chr5	172315334	G	A	-0.551871	0.0551614	1.454e-23	1	120.315
cg08966889	rs6929635	chr6	52573247	T	C	0.0879042	0.0129147	9.998e-12	1	94.1878
cg05968822	rs45440501	chr1	226021159	A	G	0.330531	0.0411159	9.057e-16	1	96.2456
cg00736299	rs1684584	chr16	4758465	C	A	0.0831702	0.0086632	7.961e-22	1	92.0017
cg07578772	rs74686930	chr3	150400825	T	C	-0.331595	0.0353379	6.379e-21	1	84.3065
cg01049678	rs4725359	chr7	150438138	A	G	0.120837	0.0164624	2.133e-13	1	84.6899
cg07578772	rs9846610	chr3	150062739	T	C	0.0998924	0.0131779	3.448e-14	1	84.1942
cg00058291	rs116185158	chr1	229064987	T	C	-0.244208	0.0275031	6.729e-19	1	83.8923
cg23704936	rs7798305	chr7	156982655	T	C	0.120668	0.0191405	2.895e-10	1	76.1946
cg19260606	rs77486860	chr1	14903306	T	A	0.159758	0.0183496	3.14e-18	1	76.0373
cg06490113	rs17004790	chr21	47091238	C	T	-0.278872	0.0460481	1.395e-09	1	72.5856
cg24492202	rs116757676	chr4	3260493	T	C	-0.292218	0.0445022	5.155e-11	1	71.4787
cg24492202	rs35804335	chr4	2676890	A	T	0.168031	0.0228195	1.792e-13	1	55.9704
cg13733708	rs3848715	chr20	44564682	G	A	0.0621044	0.010365	2.076e-09	1	50.9098
cg10318744	rs438354	chr14	69186479	T	C	-0.115988	0.0179178	9.587e-11	1	43.2668
cg03567896	rs62291192	chr4	7080885	A	G	1.46785	0.0481423	3.55e-204	1	3698.62
cg04356090	rs61946174	chr12	129272971	C	T	0.584604	0.0357676	4.761e-60	1	1674.25
cg04356090	rs7312683	chr12	129280105	T	C	-0.402068	0.0475889	2.944e-17	1	1971.67
cg04356090	rs12321679	chr12	129284791	A	G	0.610158	0.0358788	7.401e-65	1	2073.86
cg04356090	rs10847691	chr12	129287449	A	G	0.61019	0.0360741	3.495e-64	1	2072.06
cg04356090	rs10734965	chr12	129291412	A	G	-0.37259	0.0453507	2.109e-16	1	1515.73
cg04356090	rs11059947	chr12	129312710	G	C	0.547309	0.0351582	1.219e-54	1	1632.19
cg04356090	rs4639972	chr12	129321044	T	A	0.536105	0.0347831	1.342e-53	1	1497.41
cg07714085	rs2594489	chr2	46408071	T	C	-0.0809675	0.0088939	8.728e-20	1	81.3503
cg07714085	rs11690949	chr2	46426943	T	C	0.248314	0.0109434	5.53e-114	1	543.679
cg13782615	rs118117813	chr11	4078757	C	T	-0.353235	0.0493396	8.111e-13	1	130.731
cg13782615	rs1662177	chr11	4119984	T	A	-0.355656	0.0315897	2.101e-29	1	347.835
cg13782615	rs11030967	chr11	4129120	C	T	-0.415025	0.0254252	6.733e-60	1	2467.07
cg13782615	rs10742242	chr11	4156851	C	T	-0.348796	0.0202656	2.185e-66	1	1600.83
cg14086364	rs1991798	chr5	150619092	A	G	0.500208	0.0165456	8.97e-201	1	2894.14
cg14086364	rs59186556	chr5	150671948	T	A	0.688716	0.0177359	0	1	5341.54
cg17341174	rs34695842	chr7	97931062	T	G	0.42333	0.0181474	2.34e-120	1	2730.71
cg17341174	rs3801256	chr7	97992095	G	C	0.410454	0.0193887	1.82e-99	1	2550.67
cg17341174	rs7803372	chr7	97992257	G	A	0.416507	0.0176099	1.13e-123	1	2633.99
cg22380007	rs1542936	chr3	59610267	T	G	0.777621	0.0243311	3.93e-224	1	1716.56
cg22380007	rs74572838	chr3	59689678	G	T	0.951187	0.0279612	1.2e-253	1	1725.54
cg23422170	rs1861234	chr2	10362170	A	G	0.794054	0.0249442	2.24e-222	1	5250.03
cg08195176	rs7123336	chr11	116782819	C	T	-0.308115	0.0153993	4.66e-89	1	974.193
cg02555727	rs7135968	chr12	129280066	G	A	-0.265994	0.0131486	5.34e-91	1	970.367
cg02555727	rs7135854	chr12	129279988	G	C	-0.265881	0.0131454	5.76e-91	1	969.482
cg15049177	rs12299065	chr12	117442304	A	G	-0.38127	0.0181907	1.53e-97	1	990.612
cg00799984	rs13258481	chr8	134299539	A	G	-0.848051	0.0491205	8.674e-67	1	874.912
cg15049177	rs2173653	chr12	117494587	C	G	-0.384215	0.0210972	4.171e-74	1	979.438
cg11236746	rs13096312	chr3	33096386	A	G	0.371855	0.0167187	1.35e-109	1	874.422
cg02555727	rs10847691	chr12	129287449	A	G	-0.385589	0.0213245	4.422e-73	1	792.568
cg02555727	rs12321679	chr12	129284791	A	G	-0.384583	0.0214363	5.667e-72	1	789.066
cg01603073	rs4868692	chr5	176105540	A	G	-0.237079	0.0105845	4.05e-111	1	712.244
cg02555727	rs61946174	chr12	129272971	C	T	-0.378756	0.0212982	9.487e-71	1	678.017
cg13782615	rs894455	chr11	4104355	T	C	-0.384455	0.0238582	2.028e-58	1	701.128
cg22380007	rs4630896	chr3	59678491	T	G	0.341884	0.0165896	2.31e-94	1	648.069
cg14086364	rs10463316	chr5	150746034	G	A	-0.217984	0.0106731	1.03e-92	1	600.718
cg02555727	rs11059947	chr12	129312710	G	C	-0.331512	0.0163001	5.93e-92	1	575.9
cg02555727	rs4639972	chr12	129321044	T	A	-0.331434	0.0153964	8.74e-103	1	552.014
cg13782615	rs11607973	chr11	4172886	C	T	0.251688	0.0185926	9.457e-42	1	521.537
cg15049177	rs7979546	chr12	117477798	T	C	-0.306328	0.0218879	1.666e-44	1	545.204
cg22380007	rs73092426	chr3	59671620	T	C	-0.203348	0.0093738	2.38e-104	1	476.352
cg14086364	rs872377	chr5	150887593	A	G	0.41882	0.0195356	5.81e-102	1	461.143
cg09163720	rs2493896	chr10	134397638	G	A	-0.200863	0.0126349	6.598e-57	1	450.262
cg09163720	rs2786900	chr10	134385614	A	C	-0.202767	0.0124943	3.159e-59	1	434.246
cg14086364	rs17660108	chr5	150675097	A	G	0.416529	0.0229124	7.544e-74	1	425.699
cg04356090	rs12228228	chr12	129304797	A	G	-0.353179	0.0414346	1.545e-17	1	396.9
cg14086364	rs59566125	chr5	150828917	T	G	-0.191624	0.0108135	2.895e-70	1	361.684
cg03567896	rs145346344	chr4	7054145	T	C	0.669234	0.0445511	5.29e-51	1	336.183
cg04356090	rs73149836	chr12	129286787	C	G	-0.291675	0.0446015	6.17e-11	1	267.354
cg22380007	rs505355	chr3	59747569	A	G	0.717347	0.0555151	3.397e-38	1	332.087
cg23422170	rs75295458	chr2	10161820	G	T	0.420757	0.0330644	4.273e-37	1	275.414
cg03567896	rs113315630	chr4	7078928	C	T	0.629613	0.0579804	1.806e-27	1	296.868
cg14086364	rs72794157	chr5	150629200	A	G	-0.331726	0.0214752	7.917e-54	1	283.226
cg03567896	rs59640165	chr4	7051661	A	G	-0.195901	0.0131374	2.765e-50	1	277.456
cg14086364	rs116186529	chr5	150893500	T	C	-1.14638	0.0765122	9.491e-51	1	296.972
cg14086364	rs17112008	chr5	150838118	A	C	0.148517	0.0116601	3.676e-37	1	264.914
cg27655507	rs6986009	chr8	20159253	G	C	0.14024	0.0089444	2.1e-55	1	245.848
cg08860287	rs1060253	chr16	87866138	C	G	0.151209	0.0099503	3.739e-52	1	239.003
cg15535471	rs10954651	chr7	139333338	G	T	0.15571	0.0205848	3.899e-14	1	222.454
cg14086364	rs114027068	chr5	150678658	G	A	-0.403948	0.0268436	3.548e-51	1	230.929
cg02555727	rs7312683	chr12	129280105	T	C	-0.13612	0.0093575	6.132e-48	1	212.515
cg14086364	rs79348960	chr5	150875536	A	G	-0.190569	0.0133795	4.928e-46	1	209.069
cg14086364	rs10039049	chr5	150517899	C	T	0.132232	0.0117336	1.855e-29	1	207.309
cg09183671	rs10885077	chr10	112759731	T	G	0.144665	0.0129881	8.168e-29	1	213.641
cg10502149	rs116963617	chr10	63784415	G	A	0.399037	0.0390122	1.478e-24	1	208.187
cg14086364	rs72790177	chr5	150554106	G	T	0.164456	0.012894	2.942e-37	1	196.237
cg04356090	rs7953474	chr12	129333403	T	C	-0.202845	0.0197011	7.337e-25	1	205.443
cg15049177	rs10850762	chr12	117549739	C	A	-0.128805	0.0122179	5.509e-26	1	176.525
cg22380007	rs55914841	chr3	59499048	T	C	-0.133516	0.0101615	1.96e-39	1	186.082
cg09183671	rs1417634	chr10	112572930	G	A	-0.116628	0.0103175	1.255e-29	1	177.017
cg00799984	rs2929992	chr8	134281929	C	T	-0.124952	0.0107121	1.934e-31	1	177.362
cg10755077	rs7216992	chr17	75345457	T	C	-0.120093	0.0105169	3.36e-30	1	175.621
cg03567896	rs7668673	chr4	6919674	T	C	0.118487	0.0138975	1.518e-17	1	147.479
cg01603073	rs58862415	chr5	176036028	T	G	0.128999	0.0101587	6.041e-37	1	160.982
cg22380007	rs56102180	chr3	59762072	T	C	0.392163	0.0344918	5.916e-30	1	162.591
cg00771722	rs154729	chr5	131449049	T	C	0.136464	0.0110856	8.004e-35	1	151.998
cg14086364	rs140401504	chr5	150721337	A	G	0.429083	0.0353565	6.817e-34	1	171.002
cg09502619	rs2143285	chr16	1593171	G	A	-0.107156	0.0124549	7.73e-18	1	133.233
cg09502619	rs2076440	chr16	1587322	A	G	-0.107445	0.0118106	9.256e-20	1	134.174
cg04356090	rs11060001	chr12	129381753	G	A	-0.154041	0.0235391	5.988e-11	1	133.584
cg12473916	rs8191979	chr1	154938662	C	T	0.297274	0.0312104	1.653e-21	1	140.682
cg12473916	rs16836580	chr1	154945047	A	G	0.291319	0.0312927	1.285e-20	1	135.105
cg15049177	rs117893408	chr12	117263483	G	A	-0.378833	0.0424928	4.868e-19	1	126.355
cg15535471	rs61570703	chr7	139278091	G	C	0.13601	0.0149468	9.066e-20	1	117.894
cg00799984	rs7821403	chr8	134306634	A	G	-0.156065	0.0143508	1.516e-27	1	118.024
cg13782615	rs928914	chr11	4414006	G	A	0.0924598	0.0086011	5.945e-27	1	115.173
cg01016847	rs1028649	chr14	23297667	A	C	-0.104924	0.0105578	2.843e-23	1	111.505
cg02555727	rs10734965	chr12	129291412	A	G	-0.104493	0.0098478	2.653e-26	1	113.503
cg11236746	rs72856153	chr3	33111182	G	T	-0.158209	0.0188218	4.257e-17	1	108.78
cg13782615	rs7934581	chr11	4112033	T	C	-0.273775	0.0299272	5.799e-20	1	111.694
cg04356090	rs141150137	chr12	129322537	T	C	-0.311245	0.047039	3.672e-11	1	101.82
cg23422170	rs17882379	chr2	10476651	T	C	0.137048	0.0133571	1.064e-24	1	110.446
cg05858607	rs7068373	chr10	128595190	C	T	-0.111849	0.0187272	2.336e-09	1	100.945
cg02555727	rs4760582	chr12	129270955	C	T	0.10673	0.0143713	1.114e-13	1	93.8122
cg10755077	rs12936590	chr17	75337672	C	T	0.0827619	0.0112216	1.64e-13	1	90.7214
cg14086364	rs77349378	chr5	150712767	T	C	0.527453	0.0559922	4.506e-21	1	115.229
cg02879656	rs2250515	chr10	88408892	G	T	0.0780626	0.0094304	1.256e-16	1	82.4006
cg13782615	rs78902519	chr11	3874784	A	T	0.12799	0.0200157	1.611e-10	1	81.2943
cg22380007	rs780348	chr3	59769064	A	G	-0.10212	0.0114111	3.582e-19	1	80.2526
cg09502619	rs12926089	chr16	1502857	T	C	-0.118743	0.0142449	7.696e-17	1	69.1585
cg23422170	rs7587187	chr2	10396596	A	G	-0.105863	0.0155591	1.018e-11	1	68.0943
cg22380007	rs13080137	chr3	60118008	A	G	0.0746971	0.0106818	2.693e-12	1	50.4662
cg26348226	rs10916959	chr1	21631663	A	G	0.091493	0.015724	5.932e-09	1	50.5909
cg23422170	rs114877941	chr2	10379011	A	C	-0.306514	0.0484189	2.444e-10	1	40.0841
cg01161042	rs654207	chr4	2324865	T	C	0.602906	0.0215662	5.57e-172	1	5149.52
cg01161042	rs612243	chr4	2325910	T	C	0.60408	0.0215346	3.82e-173	1	5176.93
cg03504039	rs4663780	chr2	238578365	T	C	0.683132	0.0394574	3.743e-67	1	2255.94
cg07208891	rs34481270	chr16	87764403	G	C	0.43228	0.0241026	6.289e-72	1	1502.11
cg09179723	rs3132584	chr6	30688427	T	G	-0.442024	0.0391805	1.616e-29	1	1257.38
cg09179723	rs74442276	chr6	30722079	G	C	-0.810635	0.0619563	4.066e-39	1	405.326
cg13939204	rs10987782	chr9	130719127	A	G	0.879004	0.0259307	7.09e-252	1	3638.08
cg14405813	rs10262775	chr7	139464375	G	A	-0.716952	0.0310524	6.05e-118	1	5180.76
cg16805291	rs2726107	chr7	36152573	T	C	-0.558167	0.0252791	4.9e-108	1	1742.56
cg16805291	rs2726076	chr7	36157390	A	C	-0.559659	0.0255958	5.57e-106	1	1747.51
cg16805291	rs2256850	chr7	36166582	T	G	-0.560632	0.025496	3.67e-107	1	1754.23
cg17485265	rs6906057	chr6	3854269	C	A	-0.101391	0.0090022	2.001e-29	1	126.397
cg21855316	rs6000187	chr22	36600059	A	G	-0.815977	0.025957	6.59e-217	1	10483.2
cg23963071	rs76086401	chr6	2908786	T	C	-0.74662	0.0486598	3.905e-53	1	2413.98
cg23963071	rs409346	chr6	2842830	T	C	0.340321	0.0125523	7.06e-162	1	1424.9
cg09179723	rs3094128	chr6	30694374	C	T	-0.427419	0.038616	1.785e-28	1	1125.33
cg23963071	rs1054132	chr6	2990894	T	G	-0.280683	0.013808	7.33e-92	1	1090.06
cg16964946	rs56257459	chr11	27526640	A	G	0.78745	0.0609418	3.411e-38	1	1148.02
cg24774396	rs583150	chr17	705666	C	A	-0.269739	0.0161311	9.115e-63	1	797.977
cg00509007	rs11555039	chr11	1780205	G	A	0.426432	0.0268659	9.809e-57	1	720.966
cg00509007	rs72850955	chr11	1777037	C	T	0.425272	0.0270648	1.23e-55	1	714.756
cg07015886	rs1773768	chr1	223314499	C	T	-0.809155	0.0408521	2.595e-87	1	729.341
cg18332814	rs1034068	chr13	24230811	C	G	-0.229822	0.0176498	9.27e-39	1	644.064
cg01689405	rs12059101	chr1	26384013	G	A	-0.258643	0.0139886	2.507e-76	1	637.948
cg09179723	rs3957111	chr6	31344490	A	G	-0.390515	0.0201772	1.877e-83	1	657.314
cg07015886	rs67623966	chr1	223327193	G	A	-0.770065	0.0350747	7.75e-107	1	592.591
cg07015886	rs35996176	chr1	223506516	A	G	0.472147	0.0298719	2.841e-56	1	553.018
cg07015886	rs34482638	chr1	223503052	C	T	0.472226	0.0296593	4.483e-57	1	553.143
cg07015886	rs5744156	chr1	223307023	T	C	-0.852721	0.0502886	1.722e-64	1	562.493
cg16805291	rs6952488	chr7	36173281	T	C	0.23116	0.0144814	2.33e-57	1	501.321
cg14594044	rs7682697	chr4	6906099	T	A	0.486199	0.0586085	1.079e-16	1	473.206
cg09179723	rs7763488	chr6	30298854	T	C	-0.45563	0.027928	7.79e-60	1	519.993
cg09179723	rs6905389	chr6	30319930	A	C	-0.399165	0.0198616	7.79e-90	1	458.15
cg03989617	rs6499903	chr16	57661071	A	G	-0.247714	0.0170527	8.245e-48	1	424.736
cg03176386	rs6462834	chr7	38411169	G	C	0.194739	0.0146932	4.296e-40	1	385.989
cg05117324	rs12287462	chr11	4544662	C	G	-0.536781	0.0378733	1.345e-45	1	406.058
cg09179723	rs2428503	chr6	30167835	T	C	-0.24148	0.0228695	4.614e-26	1	358.514
cg09179723	rs74295905	chr6	30760527	A	G	-0.650827	0.050403	3.828e-38	1	424.69
cg07015886	rs1356480	chr1	223490036	T	A	-0.205877	0.0180695	4.498e-30	1	337.978
cg07015886	rs77091261	chr1	223461320	G	A	0.525442	0.0347914	1.555e-51	1	361.45
cg09179723	rs147873076	chr6	30715050	T	C	-0.800441	0.0609914	2.404e-39	1	374.418
cg02893604	rs11628336	chr14	23512922	A	G	0.178496	0.0219088	3.723e-16	1	314.427
cg00661777	rs4730210	chr7	106562157	A	C	-0.185592	0.0103136	2.135e-72	1	326.988
cg09179723	rs1264356	chr6	30784068	T	C	-0.240144	0.0334449	6.957e-13	1	258.875
cg14594044	rs7668673	chr4	6919674	T	C	0.168637	0.0104824	3.115e-58	1	300.54
cg09179723	rs928822	chr6	30275246	G	T	0.180384	0.0151417	1.013e-32	1	268.133
cg09179723	rs3132600	chr6	30746367	T	C	-0.229926	0.0355724	1.022e-10	1	206.274
cg09179723	rs57471183	chr6	30082961	T	C	-0.759185	0.0732384	3.542e-25	1	288.876
cg09179723	rs115013107	chr6	30316153	A	G	-0.729498	0.0649427	2.809e-29	1	267.996
cg23963071	rs13192946	chr6	2860639	A	G	0.239401	0.0221232	2.731e-27	1	240.564
cg13939204	rs1571142	chr9	130660810	A	G	-0.280071	0.0185397	1.466e-51	1	234.409
cg00738869	rs361079	chr3	138415095	C	G	-0.122431	0.0132684	2.776e-20	1	202.828
cg09179723	rs1264587	chr6	30279074	G	C	-0.195413	0.0241797	6.387e-16	1	210.995
cg03176386	rs4720287	chr7	38538744	T	C	0.136019	0.0139152	1.444e-22	1	210.488
cg09179723	rs111602604	chr6	29717651	A	C	-0.579969	0.0472422	1.211e-34	1	245.289
cg13939204	rs3780663	chr9	130631519	C	T	-0.203274	0.0200032	2.928e-24	1	230.668
cg00509007	rs61525822	chr11	1772339	G	A	0.150471	0.0134635	5.328e-29	1	217.264
cg17485265	rs9392529	chr6	3841294	G	T	0.499161	0.0631066	2.578e-15	1	221.679
cg09179723	rs112905979	chr6	30665559	T	C	0.26948	0.0248683	2.316e-27	1	208.184
cg09179723	rs17189635	chr6	30891228	T	C	-0.714003	0.0853648	6.055e-17	1	203.702
cg09179723	rs73403446	chr6	31033948	A	G	-0.661758	0.0771574	9.761e-18	1	230.341
cg09179723	rs915664	chr6	30794617	C	T	0.147456	0.0222875	3.688e-11	1	156.804
cg09179723	rs111455094	chr6	30701584	C	T	-0.494877	0.0563812	1.674e-18	1	186.022
cg14492337	rs2070871	chr17	79805134	A	G	0.172016	0.0135797	8.988e-37	1	189.555
cg14492337	rs35649520	chr17	79803433	A	G	0.172176	0.0135706	6.942e-37	1	189.246
cg14492337	rs112978860	chr17	79797361	T	C	0.170328	0.0133789	3.971e-37	1	184.795
cg14492337	rs4796839	chr17	79796752	A	G	0.170221	0.0133609	3.536e-37	1	184.542
cg14492337	rs112934134	chr17	79797800	A	G	0.173006	0.0136993	1.464e-36	1	183.469
cg14492337	rs112584408	chr17	79795673	C	G	0.17039	0.0137845	4.253e-35	1	181.979
cg14492337	rs11558886	chr17	79818260	T	G	0.169802	0.0143617	2.961e-32	1	182.615
cg09179723	rs7750641	chr6	31129310	T	C	-0.171644	0.0277934	6.586e-10	1	168.275
cg09179723	rs2233955	chr6	31081251	A	G	0.14806	0.0133688	1.658e-28	1	165.595
cg14492337	rs111370076	chr17	79819278	G	C	0.168623	0.0147714	3.499e-30	1	175.983
cg09179723	rs3132470	chr6	31451370	G	A	-0.183691	0.0271246	1.269e-11	1	160.347
cg07208891	rs6540085	chr16	87852975	T	G	0.110096	0.0093903	9.545e-32	1	160.248
cg09179723	rs6915497	chr6	29770525	T	C	-0.433636	0.0484434	3.51e-19	1	178.295
cg23963071	rs140837899	chr6	2946738	A	G	-0.455568	0.0450183	4.522e-24	1	162.323
cg03176386	rs56030139	chr7	38275416	A	T	0.13975	0.0119853	2.036e-31	1	152.598
cg03176386	rs56045043	chr7	38276595	T	C	0.139421	0.0121634	2.038e-30	1	151.686
cg00738869	rs773456	chr3	138325495	T	C	-0.0960884	0.0139949	6.604e-12	1	125.925
cg09179723	rs4713429	chr6	31021017	G	C	0.147977	0.0140388	5.615e-26	1	148.465
cg09179723	rs3132510	chr6	31172151	C	T	-0.17226	0.0297039	6.661e-09	1	142.292
cg07208891	rs7195441	chr16	87787813	A	G	0.12521	0.0142474	1.519e-18	1	142.069
cg13939204	rs41422444	chr9	130610725	G	C	0.455203	0.0438196	2.808e-25	1	157.218
cg09179723	rs2516452	chr6	31427095	G	A	-0.19275	0.0200379	6.632e-22	1	149.365
cg03176386	rs2735168	chr7	38372240	C	A	-0.104004	0.0125937	1.476e-16	1	126.85
cg14594044	rs145346344	chr4	7054145	T	C	0.434446	0.0424684	1.457e-24	1	140.425
cg14492337	rs35170948	chr17	79823602	T	C	0.164886	0.01634	6.059e-24	1	148.323
cg09179723	rs9265573	chr6	31298750	G	A	0.117125	0.0143537	3.353e-16	1	123.486
cg14594044	rs113315630	chr4	7078928	C	T	0.435594	0.0380127	2.116e-30	1	141.079
cg21855316	rs147110606	chr22	36549721	A	C	-0.394523	0.0345788	3.753e-30	1	136.203
cg09179723	rs3094012	chr6	31434520	C	G	-0.160611	0.0278211	7.788e-09	1	125.869
cg17485265	rs6901207	chr6	3853906	G	A	-0.101522	0.0090039	1.736e-29	1	126.766
cg09179723	rs887464	chr6	31145920	T	C	-0.107232	0.0130592	2.19e-16	1	120.2
cg03989617	rs6499898	chr16	57633267	T	C	0.101558	0.0100318	4.342e-24	1	123.147
cg14405813	rs73469924	chr7	139361393	T	C	-0.256533	0.0239244	7.969e-27	1	123.919
cg09179723	rs9267539	chr6	31666424	C	A	-0.145327	0.0252777	8.966e-09	1	112.107
cg09179723	rs2507957	chr6	31580245	A	G	0.112467	0.014503	8.851e-15	1	124.841
cg09179723	rs1800750	chr6	31542963	A	G	-0.414854	0.0491922	3.36e-17	1	133.787
cg03176386	rs41431250	chr7	38371334	T	C	0.100675	0.0139094	4.557e-13	1	108.805
cg09179723	rs2394161	chr6	29711854	G	A	-0.173024	0.0219652	3.349e-15	1	108.525
cg13939204	rs7870483	chr9	130337394	C	G	0.284185	0.0270616	8.509e-26	1	119.832
cg09179723	rs2844475	chr6	31583155	A	G	0.109927	0.0150777	3.084e-13	1	119.307
cg01161042	rs11734990	chr4	2446725	G	C	-0.124271	0.0143645	5.096e-18	1	100.983
cg03176386	rs2191312	chr7	38367259	T	C	-0.09176	0.0142164	1.086e-10	1	94.4093
cg09179723	rs3132451	chr6	31582025	C	G	-0.120341	0.0180997	2.955e-11	1	102.051
cg16805291	rs6947319	chr7	35841297	C	G	-0.0972685	0.0098816	7.32e-23	1	107.597
cg09179723	rs17186650	chr6	29939514	A	G	-0.706313	0.0798789	9.378e-19	1	119.206
cg15935121	rs2256178	chr1	2234903	T	C	-0.120768	0.0145758	1.176e-16	1	87.7671
cg17285931	rs4851970	chr2	240239434	C	T	-0.10962	0.0117625	1.17e-20	1	88.231
cg17285931	rs908265	chr2	240262287	T	C	-0.0705288	0.0108194	7.091e-11	1	62.932
cg23963071	rs6939693	chr6	2963906	T	C	0.109669	0.0155741	1.898e-12	1	65.6364
cg01161042	rs613848	chr4	2101200	A	G	0.120773	0.0173902	3.788e-12	1	65.0567
cg02893604	rs8015478	chr14	23586018	A	C	0.07732	0.011116	3.507e-12	1	59.6808
cg01161042	rs846252	chr4	2465304	G	A	-0.0689594	0.0107525	1.424e-10	1	54.5151
cg17285931	rs291333	chr2	240145376	T	G	0.0736484	0.0100348	2.148e-13	1	53.7927
cg01689405	rs6694897	chr1	26118299	A	G	0.0787345	0.0125756	3.828e-10	1	51.9459
cg21855316	rs132639	chr22	36543898	A	T	0.0806337	0.0114623	1.997e-12	1	50.7569
cg17285931	rs506324	chr2	240104346	T	C	0.0697294	0.0113987	9.515e-10	1	47.7514
cg16964946	rs112806008	chr11	27506369	A	G	-0.0700555	0.0108307	9.915e-11	1	45.2979
cg02226672	rs2863981	chr16	68295598	A	G	-0.477292	0.0155094	5.75e-208	1	3323.63
cg02226672	rs55759919	chr16	68566628	G	A	-0.147947	0.0118422	8.137e-36	1	156.69
cg02226672	rs4783683	chr16	68816728	C	T	-0.114749	0.0110164	2.093e-25	1	161.946
cg06259934	rs703994	chr10	80926036	T	C	-0.0682173	0.0095911	1.139e-12	1	62.8631
cg06259934	rs1250544	chr10	81032885	A	G	-0.662616	0.0212524	2.09e-213	1	7203.96
cg06259934	rs1250538	chr10	81037800	T	G	-0.660868	0.0210985	2.27e-215	1	7135.58
cg06259934	rs1108617	chr10	81043573	G	A	-0.519641	0.0194527	3.32e-157	1	4167.78
cg07359306	rs13078422	chr3	52616978	C	T	-0.390519	0.0182089	4.91e-102	1	1902.94
cg07359306	rs11130314	chr3	52697082	C	T	-0.388924	0.0197021	9.737e-87	1	1893.42
cg07359306	rs3773729	chr3	53204845	C	T	0.06363	0.0097068	5.557e-11	1	43.2793
cg08180187	rs1089070	chr4	24787903	T	C	0.733283	0.0353324	1.13e-95	1	1575.81
cg16567330	rs533733	chr6	106564236	A	G	-0.385497	0.0113038	6.57e-255	1	1829.44
cg22491680	rs2887104	chr12	96435443	A	G	-0.366746	0.0145212	9.75e-141	1	1719.8
cg26672098	rs7570219	chr2	42329329	G	A	-0.535401	0.0213473	8.13e-139	1	4641.4
cg11812928	rs1801783	chr1	227180858	C	T	-0.352668	0.0126424	3.02e-171	1	1464.6
cg06801028	rs2611489	chr10	51524889	G	A	0.316644	0.0181208	2.26e-68	1	1242.24
cg07359306	rs4687657	chr3	52852538	T	G	-0.353887	0.0218684	6.695e-59	1	1303.18
cg11812928	rs7521639	chr1	227223736	C	T	0.300167	0.0114465	1.44e-151	1	1285.62
cg06801028	rs4630241	chr10	51532751	G	A	0.313015	0.0179198	2.532e-68	1	1218.97
cg06801028	rs10826127	chr10	51530757	G	A	0.312631	0.0179536	6.547e-68	1	1215.08
cg06801028	rs2611471	chr10	51503559	G	C	0.326026	0.0228284	2.851e-46	1	1143.44
cg16214267	rs34697	chr5	66298637	A	G	0.295508	0.0143611	4.41e-94	1	1203.94
cg12644285	rs9672839	chr15	93568884	C	A	-0.294691	0.0116392	1.98e-141	1	1168.54
cg03997145	rs6466031	chr7	104598479	A	G	-0.264576	0.0115748	1.22e-115	1	934.366
cg19787694	rs2066983	chr19	841398	A	G	0.33079	0.0194845	1.213e-64	1	918.054
cg03187795	rs4968011	chr16	23500558	T	C	0.345698	0.0210472	1.27e-60	1	867.538
cg06801028	rs10740051	chr10	51570152	A	G	0.315246	0.0169029	1.252e-77	1	859.327
cg06801028	rs10993994	chr10	51549496	T	C	0.27163	0.0164095	1.518e-61	1	802.505
cg24705939	rs11992441	chr8	30313649	A	G	0.288843	0.0129145	8.45e-111	1	834.337
cg19787694	rs351111	chr19	844020	A	G	0.304176	0.01714	1.834e-70	1	850.308
cg07359306	rs352167	chr3	52238656	T	C	0.255449	0.0151152	4.489e-64	1	808.18
cg19787694	rs67520578	chr19	843221	T	G	0.31118	0.0181846	1.201e-65	1	782.559
cg16567330	rs3890556	chr6	106555991	T	C	0.786827	0.0365249	6.26e-103	1	807.772
cg26672098	rs72974949	chr2	42329279	A	T	-0.419374	0.0266261	6.818e-56	1	653.499
cg12510708	rs34122225	chr7	26153556	T	A	0.261163	0.0121632	2.87e-102	1	602.701
cg19787694	rs12976467	chr19	841877	G	A	0.286945	0.020677	8.673e-44	1	559.571
cg11812928	rs6662583	chr1	227383889	G	A	-0.204762	0.0091177	1.08e-111	1	556.441
cg16567330	rs28626234	chr6	106592309	G	C	-0.280309	0.0160472	2.52e-68	1	541.78
cg02073224	rs10737192	chr1	3456871	A	G	0.260252	0.0204248	3.456e-37	1	505.921
cg16567330	rs486522	chr6	106549398	A	G	-0.243484	0.0114313	1.14e-100	1	453.474
cg24056365	rs35959539	chr1	110828455	T	G	0.253744	0.0154181	7.401e-61	1	427.033
cg03187795	rs2285522	chr16	23521750	T	C	0.220923	0.0192959	2.373e-30	1	428.575
cg12044210	rs7178120	chr15	29295477	G	A	-0.273724	0.0220961	3.04e-35	1	396.239
cg16567330	rs147528390	chr6	106576829	T	C	0.844971	0.0484173	3.332e-68	1	455.981
cg12644285	rs7178039	chr15	93593647	T	C	-0.338383	0.0295981	2.875e-30	1	419.237
cg12644285	rs76697556	chr15	93596795	T	G	-0.336729	0.0282878	1.132e-32	1	361.07
cg19217535	rs13409078	chr2	65342606	C	T	0.230996	0.0162325	5.932e-46	1	336.526
cg16567330	rs9384597	chr6	106515162	T	C	0.271653	0.0190103	2.532e-46	1	312.948
cg16567330	rs77384036	chr6	106570283	T	G	0.861182	0.0526685	4.278e-60	1	302.392
cg17390918	rs4702699	chr5	10518185	T	C	0.155688	0.0104261	2.024e-50	1	284.704
cg18450582	rs2239955	chr7	95538100	T	C	0.372105	0.0374828	3.166e-23	1	283.397
cg02073224	rs2821017	chr1	3520871	A	G	0.17948	0.0164581	1.087e-27	1	301.561
cg24705939	rs73241014	chr8	30229819	A	G	-0.193276	0.0137212	4.637e-45	1	271.773
cg22491680	rs3764037	chr12	96371568	T	G	0.145597	0.0117959	5.313e-35	1	250.184
cg11812928	rs7540055	chr1	227477442	A	G	-0.14065	0.0116493	1.456e-33	1	276.153
cg11626175	rs10949295	chr6	15356641	G	C	0.357143	0.0237319	3.501e-51	1	274.988
cg10521431	rs11191608	chr10	104961119	G	A	-0.150726	0.0137206	4.493e-28	1	236.045
cg15169266	rs37317	chr7	41364870	G	C	-0.163986	0.0115168	5.26e-46	1	241.571
cg16567330	rs573775	chr6	106764866	A	G	-0.143898	0.0130225	2.194e-28	1	233.972
cg16567330	rs9384598	chr6	106519365	G	A	0.216831	0.0143563	1.534e-51	1	235.855
cg21515785	rs6879886	chr5	99888738	G	T	0.155959	0.0112986	2.43e-43	1	231.835
cg06801028	rs10994675	chr10	51563993	A	G	0.156006	0.014092	1.744e-28	1	231.642
cg07216133	rs606333	chr6	7145584	A	G	0.184453	0.0178325	4.47e-25	1	221.074
cg11812928	rs17522524	chr1	226829990	C	T	-0.195626	0.0135352	2.397e-47	1	214.288
cg12644285	rs11631821	chr15	93584043	G	A	-0.171316	0.0121726	5.494e-45	1	206.273
cg24056365	rs3806455	chr1	110992972	G	T	-0.144588	0.0104212	9.047e-44	1	192.487
cg03857198	rs113037723	chr3	152943092	T	C	0.218195	0.0157784	1.71e-43	1	195.593
cg11035519	rs11221987	chr11	130036858	T	C	-0.311048	0.0265925	1.323e-31	1	194.391
cg23990557	rs4966033	chr15	99424603	T	G	-0.147557	0.0108579	4.602e-42	1	188.546
cg11035519	rs76037372	chr11	130025775	T	A	-0.235998	0.0213517	2.122e-28	1	161.946
cg22491680	rs12311353	chr12	96237277	G	A	0.114906	0.0102035	2.032e-29	1	162.346
cg03187795	rs149077604	chr16	23467689	A	G	-0.329197	0.0330595	2.334e-23	1	165.859
cg07359306	rs73088342	chr3	53151664	C	A	0.125925	0.013451	7.843e-21	1	168.492
cg11812928	rs116820209	chr1	227500301	A	C	-0.236023	0.025043	4.313e-21	1	159.016
cg23990557	rs8030950	chr15	99404021	A	C	-0.11326	0.0106455	1.959e-26	1	139.144
cg10521431	rs2153771	chr10	105035338	T	A	-0.130904	0.0182363	7.064e-13	1	123.565
cg16567330	rs117448803	chr6	106803505	A	G	0.440044	0.0436529	6.736e-24	1	146.411
cg20706196	rs2297563	chr1	109241669	A	G	0.11118	0.0124626	4.619e-19	1	130.076
cg24056365	rs10159352	chr1	110961596	A	G	-0.0965046	0.0106154	9.811e-20	1	129.661
cg10426076	rs7946828	chr11	57159863	T	A	0.0985662	0.0094608	2.044e-25	1	128.321
cg12644285	rs4778054	chr15	93430635	C	G	0.204455	0.0195403	1.274e-25	1	116.612
cg05895403	rs76345698	chr16	30946165	A	G	-0.147839	0.0141503	1.5e-25	1	109.513
cg12644285	rs28605595	chr15	93623642	C	G	0.104295	0.0146161	9.636e-13	1	106.26
cg03539717	rs2900660	chr19	13022859	C	A	0.0891271	0.0101924	2.24e-18	1	99.4177
cg11812928	rs10799449	chr1	227976498	T	G	0.0940367	0.0118366	1.949e-15	1	107.161
cg19787694	rs351980	chr19	804456	A	G	0.243239	0.0301166	6.66e-16	1	106.272
cg07359306	rs11715796	chr3	52695650	C	A	0.216541	0.0271954	1.687e-15	1	90.9026
cg03539717	rs56349703	chr19	13014489	G	A	0.087357	0.0093661	1.09e-20	1	92.0512
cg24399212	rs10872814	chr10	133593039	C	T	0.0838258	0.0087249	7.425e-22	1	92.7906
cg11035519	rs639962	chr11	130062119	C	T	-0.106853	0.0131894	5.431e-16	1	90.8057
cg22491680	rs10735332	chr12	96072812	G	C	0.0880554	0.0135345	7.718e-11	1	76.7851
cg12644285	rs12903384	chr15	93619037	A	G	0.102411	0.0130148	3.58e-15	1	84.8603
cg06259934	rs11002868	chr10	80968701	G	A	0.142992	0.0218701	6.225e-11	1	77.1256
cg05895403	rs150592172	chr16	31686786	G	T	0.382208	0.060438	2.549e-10	1	95.2985
cg06259934	rs147329717	chr10	81021254	A	G	0.309893	0.0389504	1.776e-15	1	84.4155
cg19787694	rs149074911	chr19	825519	A	G	0.342139	0.0592686	7.802e-09	1	73.6875
cg26672098	rs6749233	chr2	42137293	G	T	0.0719951	0.0119841	1.883e-09	1	70.7012
cg11812928	rs10916039	chr1	226976569	C	A	-0.0814842	0.0109664	1.083e-13	1	72.6702
cg02226672	rs28399671	chr16	69073564	G	A	0.0872072	0.0132118	4.092e-11	1	65.3627
cg17390918	rs78688555	chr5	10522083	C	T	0.20071	0.0279238	6.585e-13	1	61.4267
cg11812928	rs1852061	chr1	226810860	G	A	-0.0906455	0.0120418	5.168e-14	1	58.0751
cg24705939	rs7003483	chr8	30665932	C	G	0.11109	0.0164452	1.426e-11	1	54.2553
cg22491680	rs10860001	chr12	96441877	T	C	0.163092	0.0232645	2.378e-12	1	55.2633
cg06259934	rs56160095	chr10	80983224	T	C	0.301878	0.0470416	1.387e-10	1	47.7924
cg10591948	rs76374005	chr17	42386662	T	G	0.128291	0.0196736	6.984e-11	1	43.6216
cg00546491	rs30600	chr7	32111094	T	C	1.0978	0.0481751	6.07e-115	1	5520.4
cg03878190	rs6736922	chr2	219903258	T	G	-0.61833	0.0185318	4.3e-244	1	3898.68
cg03878190	rs6436110	chr2	219980953	A	C	-0.67563	0.017921	4.88999999999976e-311	1	5118.71
cg03878190	rs3210652	chr2	220046840	A	G	-0.545279	0.0275611	4.057e-87	1	2085.72
cg03878190	rs7596846	chr2	220050527	G	T	-0.807905	0.0208797	0	1	2410.24
cg12481212	rs1884377	chr6	44018156	G	T	0.468019	0.0210429	1.37e-109	1	2028.47
cg13852284	rs12778915	chr10	77617557	G	A	-0.346986	0.0184169	3.51e-79	1	1488.3
cg20216752	rs9904779	chr17	6898615	C	G	0.178824	0.0129247	1.548e-43	1	367.185
cg22593342	rs12220655	chr10	82219066	T	C	0.343564	0.015078	6.35e-115	1	1661.57
cg24259291	rs6095325	chr20	47453602	G	T	-0.270813	0.0101585	1.42e-156	1	925.626
cg24259291	rs67214274	chr20	47898561	C	T	-0.504847	0.0210903	1.25e-126	1	2667.04
cg03878190	rs56068521	chr2	219895588	T	C	-0.523224	0.0243615	2.53e-102	1	1413.67
cg00546491	rs77066952	chr7	32092631	A	T	1.06436	0.0466231	2.37e-115	1	1390.94
cg24259291	rs146858594	chr20	47818574	A	G	1.20055	0.052056	1.1e-117	1	1302.22
cg26385062	rs144092339	chr6	33160217	T	C	0.913188	0.0451913	8.46e-91	1	1252.58
cg00546491	rs73098616	chr7	32071531	T	G	1.01713	0.058784	4.481e-67	1	1242.4
cg27292547	rs10491958	chr12	1670493	T	C	-0.337736	0.0172015	7.907e-86	1	1131.54
cg24259291	rs6095320	chr20	47446595	G	A	-0.265912	0.0103941	2.36e-144	1	893.319
cg17547928	rs11729193	chr4	734351	A	G	-0.272888	0.0124677	3.41e-106	1	893.593
cg01899937	rs3749233	chr4	185687233	T	C	0.300183	0.012235	6.28e-133	1	873.582
cg12656896	rs230241	chr6	8532686	C	G	0.279965	0.0213787	3.492e-39	1	821.826
cg17547928	rs11940788	chr4	705608	A	G	0.2586	0.0124739	1.81e-95	1	769.837
cg17547928	rs4690187	chr4	703813	T	C	0.258368	0.0125944	1.6e-93	1	770.169
cg07440398	rs35604463	chr14	99712032	A	G	0.238616	0.0172434	1.502e-43	1	766.669
cg25605313	rs62128107	chr19	17450578	T	C	0.369289	0.0133669	5.27e-168	1	782.045
cg03878190	rs73074996	chr2	220056743	A	G	-0.760718	0.0274369	3.38e-169	1	825.652
cg17547928	rs73219293	chr4	702169	A	G	0.273997	0.0134146	9.97e-93	1	708.601
cg20216752	rs2292350	chr17	6901672	A	G	-0.222685	0.0115339	4.689e-83	1	657.451
cg22593342	rs1934697	chr10	82112873	C	T	0.216423	0.012962	1.386e-62	1	664.61
cg21103992	rs2587113	chr22	18328503	G	A	0.237177	0.0103789	1.4e-115	1	519.942
cg06639585	rs16887314	chr6	36239053	G	A	-0.37439	0.0221277	3.233e-64	1	508.439
cg06869796	rs7810260	chr7	135311120	G	A	-0.193486	0.017505	2.116e-28	1	479.052
cg19439071	rs9904870	chr17	74598144	C	A	0.44692	0.0279641	1.708e-57	1	495.781
cg13101705	rs74862432	chr1	183583960	A	G	-0.214594	0.0148341	1.979e-47	1	373.979
cg22593342	rs7900957	chr10	82299847	T	A	-0.170215	0.0113972	1.955e-50	1	387.979
cg00546491	rs11762126	chr7	32085147	C	T	-0.242867	0.0245005	3.665e-23	1	334.705
cg26385062	rs9368758	chr6	33138021	A	G	-0.306004	0.018804	1.526e-59	1	304.764
cg24259291	rs56107323	chr20	47977336	C	T	0.258256	0.0174805	2.158e-49	1	286.97
cg13101705	rs115440419	chr1	183051485	G	C	-0.3128	0.0278282	2.583e-29	1	305.753
cg00546491	rs142193203	chr7	32077120	C	T	0.952367	0.0886514	6.406e-27	1	293.175
cg07333021	rs144867428	chr6	30214017	T	C	0.79492	0.0575486	2.127e-43	1	362.883
cg24259291	rs6066927	chr20	47571734	T	C	0.337442	0.0287255	7.306e-32	1	268.047
cg19936372	rs2070871	chr17	79805134	A	G	0.208164	0.0131873	3.93e-56	1	278.779
cg19936372	rs35649520	chr17	79803433	A	G	0.208362	0.0134967	9.093e-54	1	278.223
cg19936372	rs4796839	chr17	79796752	A	G	0.206161	0.0132595	1.636e-54	1	271.832
cg19936372	rs112978860	chr17	79797361	T	C	0.206066	0.0132353	1.174e-54	1	271.604
cg19936372	rs112584408	chr17	79795673	C	G	0.208102	0.013629	1.229e-52	1	272.652
cg22593342	rs7903798	chr10	82217161	C	T	-0.221439	0.0165902	1.223e-40	1	273.018
cg24259291	rs6066791	chr20	47251687	A	G	0.148692	0.0096733	2.55e-53	1	251.626
cg26385062	rs113532053	chr6	32766158	C	G	0.295203	0.0333093	7.826e-19	1	233.848
cg19936372	rs112934134	chr17	79797800	A	G	0.204275	0.0135799	3.869e-51	1	256.717
cg19936372	rs11558886	chr17	79818260	T	G	0.197693	0.0127122	1.556e-54	1	248.333
cg22593342	rs11814516	chr10	82336851	G	C	0.193242	0.0133856	3.05e-47	1	238.968
cg19936372	rs111370076	chr17	79819278	G	C	0.198689	0.0131177	7.972e-52	1	245.184
cg03878190	rs6436141	chr2	220200384	G	A	-0.198056	0.0129606	1.017e-52	1	240.429
cg00546491	rs215669	chr7	32378979	G	A	-0.133572	0.0089023	6.894e-51	1	234.99
cg03878190	rs10932810	chr2	220407918	T	G	0.17291	0.0116812	1.412e-49	1	232.841
cg22523050	rs273934	chr7	137577205	T	C	0.149842	0.0142581	7.832e-26	1	216.121
cg26385062	rs139286294	chr6	33309613	A	G	0.917582	0.0661715	1.008e-43	1	339.892
cg12481212	rs114562202	chr6	44013609	C	T	0.52458	0.0593857	1.015e-18	1	249.494
cg21762695	rs2256850	chr7	36166582	T	G	-0.19992	0.0159231	3.716e-36	1	211.226
cg22593342	rs2259619	chr10	82006621	T	G	-0.140488	0.0123705	6.87e-30	1	213.495
cg21762695	rs2726076	chr7	36157390	A	C	-0.197009	0.0162444	7.521e-34	1	205.217
cg19936372	rs35170948	chr17	79823602	T	C	0.199676	0.0148727	4.278e-41	1	218.384
cg21762695	rs2726107	chr7	36152573	T	C	-0.195949	0.0162524	1.79e-33	1	203.546
cg17550566	rs10950803	chr7	2673066	C	A	0.126455	0.0090644	3.11e-44	1	207.6
cg00546491	rs30582	chr7	32089114	T	C	-0.139765	0.009987	1.678e-44	1	200.773
cg06229674	rs76500409	chr22	39509587	C	G	0.20858	0.0160997	2.187e-38	1	190.853
cg06639585	rs79764119	chr6	36258431	T	C	-0.200711	0.0180672	1.133e-28	1	183.9
cg06229674	rs738469	chr22	39510995	G	A	0.208593	0.0159623	5.027e-39	1	186.697
cg16802439	rs71395332	chr16	88909028	T	C	0.126322	0.0179239	1.819e-12	1	152.898
cg01899937	rs7685731	chr4	185784169	T	G	0.150516	0.0162938	2.521e-20	1	165.224
cg06719042	rs12090105	chr1	168461687	T	A	0.189514	0.0187387	4.815e-24	1	182.512
cg26385062	rs1042116	chr6	32798548	A	G	0.174568	0.0256128	9.384e-12	1	145.797
cg06869796	rs59664351	chr7	135314717	A	C	0.142265	0.0141819	1.109e-23	1	174.759
cg25605313	rs11669176	chr19	17374200	A	G	-0.382217	0.0298228	1.329e-37	1	176.182
cg22593342	rs11185932	chr10	82295398	A	G	-0.116184	0.0103659	3.71e-29	1	161.699
cg21103992	rs1110666	chr22	18457720	T	G	-0.132387	0.0122659	3.709e-27	1	154.067
cg27000944	rs34122063	chr17	74695986	A	G	0.104822	0.0104233	8.599e-24	1	147.928
cg06639585	rs1029312	chr6	36210174	C	T	0.147741	0.0160915	4.26e-20	1	146.626
cg24259291	rs117606872	chr20	47963571	G	A	-0.460356	0.0441628	1.926e-25	1	142.025
cg12656896	rs74353458	chr6	8307312	T	C	-0.215673	0.0328308	5.058e-11	1	128.485
cg16802439	rs7188107	chr16	88888355	T	G	0.116074	0.0147093	2.992e-15	1	135.061
cg26385062	rs446287	chr6	33019686	C	T	0.134568	0.0199876	1.667e-11	1	123.404
cg16802439	rs7188484	chr16	88918607	T	G	0.108184	0.0183355	3.63e-09	1	102.34
cg03878190	rs112747731	chr2	219889413	T	C	0.389792	0.0345155	1.417e-29	1	132.515
cg12656896	rs9378546	chr6	8390959	A	G	-0.344259	0.0455798	4.257e-14	1	131.441
cg00546491	rs7777915	chr7	31899931	G	A	-0.0962349	0.0126231	2.465e-14	1	109.191
cg24259291	rs182407141	chr20	47884535	T	C	0.377331	0.0375072	8.281e-24	1	127.785
cg06869796	rs4732135	chr7	135397336	A	G	-0.0964617	0.0157873	9.958e-10	1	119.878
cg00637104	rs200873	chr20	1782667	C	T	0.120715	0.0114652	6.363e-26	1	109.948
cg16788865	rs2279559	chr12	46767175	A	C	0.0910785	0.0086798	9.29e-26	1	109.677
cg01899937	rs4647603	chr4	185569730	T	C	-0.128969	0.0123191	1.198e-25	1	109.778
cg20216752	rs4796577	chr17	6958738	T	A	-0.107907	0.010405	3.371e-25	1	106.526
cg09491962	rs2817656	chr10	98905223	G	A	-0.102252	0.0108558	4.547e-21	1	102.865
cg24259291	rs73122378	chr20	48109708	T	C	0.127149	0.012735	1.787e-23	1	99.1152
cg06719042	rs858099	chr1	168426153	A	C	-0.103794	0.0143429	4.601e-13	1	105.225
cg12656896	rs11755419	chr6	8350532	G	A	0.115112	0.016933	1.06e-11	1	79.5342
cg12481212	rs910604	chr6	43953671	A	G	0.103953	0.013586	1.987e-14	1	89.063
cg07333021	rs6903496	chr6	31352774	A	G	0.321612	0.0376952	1.44e-17	1	96.1905
cg26385062	rs10947428	chr6	33647058	C	T	0.0962741	0.0109168	1.156e-18	1	77.0429
cg09491962	rs701815	chr10	98975893	C	A	0.0794882	0.0109871	4.666e-13	1	72.8647
cg26385062	rs13203715	chr6	32988588	G	A	-0.12649	0.0145263	3.103e-18	1	78.1253
cg03878190	rs114525017	chr2	220419887	A	G	-0.286748	0.0379101	3.912e-14	1	73.2375
cg07333021	rs1800750	chr6	31542963	A	G	0.30506	0.0469804	8.395e-11	1	72.1232
cg19439071	rs78084209	chr17	74566132	T	C	0.12479	0.0210211	2.914e-09	1	63.9847
cg00546491	rs13438230	chr7	31773550	A	G	0.106521	0.0162864	6.133e-11	1	56.9314
cg12656896	rs13192703	chr6	8796344	T	C	-0.212146	0.0277327	2.015e-14	1	58.5608
cg17547928	rs3736084	chr4	877625	A	G	0.0679016	0.0095018	8.925e-13	1	52.4662
cg26385062	rs3846852	chr6	33413007	A	G	-0.181379	0.0298369	1.209e-09	1	45.3321
cg06639585	rs62403700	chr6	36292645	G	T	0.16323	0.0274868	2.877e-09	1	37.2169
cg01796438	rs2922348	chr3	11309784	T	C	0.458737	0.0352883	1.229e-38	1	1719.76
cg05976481	rs78079919	chr12	92519718	C	A	-1.74876	0.0479144	1.21e-291	1	3533.13
cg06469895	rs11644435	chr16	68678746	G	A	-0.0624242	0.0106923	5.277e-09	1	34.238
cg06469895	rs34295116	chr16	69395212	A	G	0.529396	0.0255732	3.38e-95	1	869.62
cg08543028	rs140492492	chr12	31878487	A	G	-1.8626	0.0561993	7.21e-241	1	1631.29
cg11125805	rs59186556	chr5	150671948	T	A	0.596344	0.0212895	1.19e-172	1	3809.87
cg16240816	rs143654179	chr2	65486647	C	G	0.285172	0.0345297	1.472e-16	1	92.9999
cg16240816	rs17536001	chr2	65719839	T	C	-0.131525	0.0107513	2.06e-34	1	151.699
cg16240816	rs72886459	chr2	65888435	T	G	0.917864	0.0361086	1.54e-142	1	1793.87
cg16240816	rs11891634	chr2	65926939	A	C	0.686174	0.0217159	3.96e-219	1	3147.05
cg16847428	rs6827904	chr4	26094755	G	T	0.614618	0.0199736	6.3e-208	1	6363.88
cg19494591	rs7789557	chr7	140149227	A	C	0.714687	0.0357082	4.1e-89	1	3251.34
cg21730533	rs2191312	chr7	38367259	T	C	0.455063	0.0176253	5.46e-147	1	2555.85
cg21730533	rs2735168	chr7	38372240	C	A	0.483237	0.0174458	7.11e-169	1	3059.73
cg14707231	rs316411	chr5	43097074	G	A	-0.314802	0.0198677	1.523e-56	1	1309.48
cg01796438	rs1046593	chr3	11596402	T	C	0.37363	0.035328	3.849e-26	1	988.055
cg07875121	rs62385161	chr5	139635747	C	T	-0.283723	0.0122125	2.15e-119	1	1151.5
cg11125805	rs1991798	chr5	150619092	A	G	0.328332	0.0173426	6.209e-80	1	1172.99
cg16458752	rs415748	chr6	33238824	G	A	-0.470191	0.0295267	4.301e-57	1	1232.85
cg16240816	rs72817554	chr2	65878018	G	T	0.862318	0.0398119	4.91e-104	1	1060.4
cg14707231	rs309910	chr5	42939436	A	G	-0.299799	0.0150944	8.748e-88	1	1069.33
cg26791148	rs900431	chr15	81869796	C	T	0.335822	0.0170767	4.262e-86	1	1057.46
cg00300303	rs9442373	chr1	1062638	C	A	-0.276028	0.0169469	1.205e-59	1	929.579
cg16458752	rs1800837	chr6	33272626	T	C	-0.355089	0.0248871	3.464e-46	1	916.255
cg10908953	rs297518	chr11	121306045	T	C	0.239504	0.0114659	6.84e-97	1	779.194
cg19092837	rs61383940	chr1	10433450	A	G	-0.358786	0.0244415	8.738e-49	1	787.697
cg21730533	rs79747082	chr7	38315036	C	T	0.379404	0.0213825	1.928e-70	1	726.957
cg16458752	rs1059288	chr6	33267672	A	G	0.250119	0.0148503	1.187e-63	1	736.61
cg16458752	rs463260	chr6	33256984	C	T	0.243281	0.0155634	4.44e-55	1	654.139
cg11125805	rs10463316	chr5	150746034	G	A	-0.226314	0.0097428	2.32e-119	1	648.67
cg04519626	rs10951089	chr7	3205763	A	C	-0.223225	0.0152812	2.505e-48	1	602.857
cg16458752	rs3130100	chr6	33283766	T	C	0.228651	0.0123776	3.409e-76	1	598.998
cg13474450	rs3739238	chr8	142222445	T	C	-0.205616	0.0160836	2.009e-37	1	579.741
cg06895124	rs13273553	chr8	141588265	G	C	0.211208	0.011709	9.78e-73	1	561.984
cg14707231	rs62368861	chr5	43140121	T	C	0.575373	0.0441341	7.544e-39	1	524.486
cg13474450	rs7814873	chr8	142213997	C	T	-0.195186	0.0145224	3.51e-41	1	449.719
cg00690195	rs12677456	chr8	8832086	T	C	0.330667	0.0194623	9.716e-65	1	432.442
cg21730533	rs4723758	chr7	38499168	A	G	-0.208191	0.0121623	1.095e-65	1	429.126
cg23877683	rs7084928	chr10	88122516	T	C	-0.190232	0.0114693	8.764e-62	1	415.484
cg11125805	rs59566125	chr5	150828917	T	G	-0.209902	0.0127039	2.523e-61	1	435.121
cg21730533	rs11769443	chr7	38357075	C	T	0.181961	0.0155976	1.903e-31	1	399.718
cg13474450	rs13252660	chr8	142239381	T	C	-0.168293	0.0144871	3.388e-31	1	372.802
cg21730533	rs4720287	chr7	38538744	T	C	-0.185797	0.0148052	4.001e-36	1	395.708
cg26791148	rs2013893	chr15	82380342	G	A	0.189984	0.0122732	4.764e-54	1	365.89
cg16240816	rs4671676	chr2	65862503	A	G	0.91957	0.0776223	2.238e-32	1	447.347
cg11125805	rs17660108	chr5	150675097	A	G	0.385862	0.021944	3.269e-69	1	363.759
cg21730533	rs56045043	chr7	38276595	T	C	0.208078	0.0160587	2.134e-38	1	340.39
cg21730533	rs56030139	chr7	38275416	A	T	0.207472	0.015754	1.314e-39	1	338.808
cg05006942	rs62050038	chr16	69802865	T	A	-0.212811	0.0132292	3.174e-58	1	330.384
cg11125805	rs17112008	chr5	150838118	A	C	0.162598	0.0121346	6.081e-41	1	318.156
cg00300303	rs1891905	chr1	1100217	C	T	-0.496351	0.0449729	2.543e-28	1	356.617
cg16458752	rs77056816	chr6	33392025	C	G	-0.240342	0.018403	5.576e-39	1	313.235
cg19092837	rs115904986	chr1	10373281	A	G	0.459464	0.0262166	9.126e-69	1	326.914
cg00690195	rs77714134	chr8	8981978	C	G	-0.196044	0.0164334	8.294e-33	1	289.852
cg11125805	rs72794157	chr5	150629200	A	G	-0.343336	0.0212332	8.243e-59	1	303.638
cg00300303	rs9442396	chr1	1019180	T	C	-0.154128	0.0133231	5.955e-31	1	286.428
cg19092837	rs191535103	chr1	10444193	T	C	0.442879	0.0260245	6.068e-65	1	303.856
cg01796438	rs11915050	chr3	11265233	G	A	-0.177846	0.0149515	1.259e-32	1	254.285
cg14707231	rs309942	chr5	42923367	G	T	-0.162178	0.0165382	1.059e-22	1	232.209
cg01796438	rs430353	chr3	11254071	G	A	0.128082	0.0144191	6.52e-19	1	212.099
cg10908953	rs117913433	chr11	121264941	C	G	0.486753	0.0453475	7.059e-27	1	249.585
cg11125805	rs872377	chr5	150887593	A	G	0.300589	0.0196145	5.22e-53	1	235.577
cg02515217	rs7216675	chr17	57882674	C	T	-0.239305	0.0156752	1.278e-52	1	238.377
cg11125805	rs114027068	chr5	150678658	G	A	-0.389969	0.0336338	4.391e-31	1	215.091
cg06469895	rs57569666	chr16	69475392	A	G	-0.211048	0.0143982	1.2e-48	1	214.134
cg14707231	rs160330	chr5	42902312	G	A	-0.145177	0.0141836	1.374e-24	1	191.038
cg14707231	rs146744378	chr5	43163594	G	C	-0.261626	0.0245336	1.501e-26	1	192.23
cg16240816	rs13397571	chr2	65895471	A	G	-0.206011	0.0186666	2.552e-28	1	212.476
cg06469895	rs153059	chr16	69442227	C	T	0.12554	0.0131554	1.39e-21	1	177.723
cg21486510	rs309310	chr2	7158232	T	A	0.118511	0.0115804	1.399e-24	1	193.055
cg23877683	rs10430709	chr10	88134506	T	C	0.306709	0.022763	2.225e-41	1	199.978
cg05976481	rs12425842	chr12	92475694	G	A	-0.181467	0.0205388	9.983e-19	1	182.562
cg08628233	rs294094	chr5	102848317	C	T	0.161098	0.0156046	5.504e-25	1	169.511
cg21730533	rs77798705	chr7	38319741	T	C	-0.49923	0.0388943	1.036e-37	1	189.924
cg02370605	rs1942269	chr18	63365687	C	T	0.15847	0.0127201	1.261e-35	1	163.262
cg16240816	rs702947	chr2	65764201	C	G	-0.137609	0.0123773	1.027e-28	1	160.565
cg11125805	rs74408652	chr5	150673851	A	G	0.362042	0.0288488	3.993e-36	1	163.668
cg05327844	rs10398	chr11	308180	G	A	0.153505	0.0148965	6.704e-25	1	159.387
cg08543028	rs10771865	chr12	31885703	A	G	0.116285	0.0113842	1.706e-24	1	158.46
cg19092837	rs6681221	chr1	10601761	A	G	-0.143881	0.0157117	5.307e-20	1	157.768
cg07691624	rs11714529	chr3	9884834	G	C	0.140043	0.0150009	1.004e-20	1	150.203
cg05976481	rs34457144	chr12	92542000	C	G	0.165271	0.0145364	5.935e-30	1	152.259
cg08628233	rs7730302	chr5	102868562	T	C	-0.153374	0.0147216	2.045e-25	1	158.489
cg04519626	rs11977876	chr7	3208140	T	C	0.10438	0.0127475	2.649e-16	1	133.959
cg11125805	rs1864934	chr5	150888821	G	C	-0.114301	0.0116301	8.53e-23	1	140.353
cg00690195	rs437895	chr8	8710801	G	A	-0.110973	0.0093936	3.319e-32	1	139.337
cg02595823	rs1245570	chr10	73833589	A	G	-0.102632	0.0088204	2.713e-31	1	135.625
cg05976481	rs7304675	chr12	92464665	T	G	-0.0979947	0.0125076	4.695e-15	1	122.857
cg19092837	rs76931262	chr1	10246691	T	C	-0.334429	0.0435395	1.578e-14	1	130.357
cg14707231	rs78408029	chr5	43210748	A	G	-0.229757	0.0302864	3.296e-14	1	135.807
cg11125805	rs10039049	chr5	150517899	C	T	0.103781	0.0117438	9.828e-19	1	127.319
cg16458752	rs2894349	chr6	33587824	C	G	-0.107014	0.0139443	1.662e-14	1	118.667
cg07691624	rs9827315	chr3	9869375	C	T	-0.10382	0.0096349	4.496e-27	1	117.75
cg01870113	rs34499319	chr9	140106361	A	G	-0.404223	0.0375886	5.683e-27	1	116.985
cg19494591	rs2429227	chr7	139980330	A	G	-0.0971089	0.0119897	5.526e-16	1	102.44
cg05006942	rs153059	chr16	69442227	C	T	0.0955473	0.0092472	5.019e-25	1	105.319
cg16847428	rs56247402	chr4	26149200	A	G	0.18635	0.0181176	8.184e-25	1	104.591
cg10908953	rs2276412	chr11	121460846	T	C	-0.340294	0.0573179	2.904e-09	1	105.646
cg02595823	rs896079	chr10	73820396	A	G	-0.0834887	0.009682	6.519e-18	1	94.3512
cg11125805	rs140401504	chr5	150721337	A	G	0.347194	0.0360595	6.069e-22	1	111.669
cg21730533	rs112234709	chr7	38499736	A	G	0.294812	0.0373713	3.053e-15	1	114.003
cg05327844	rs6421983	chr11	320394	T	C	-0.122571	0.0126755	4.05e-22	1	94.8267
cg02595823	rs1530803	chr10	73822507	T	C	-0.0807944	0.0099322	4.132e-16	1	88.2721
cg19092837	rs11121604	chr1	10730002	G	A	-0.130678	0.0178762	2.667e-13	1	87.3269
cg13474450	rs2288996	chr8	142200760	T	C	0.102965	0.0126667	4.336e-16	1	81.7487
cg13474450	rs34664205	chr8	142215809	A	G	0.106983	0.0130637	2.627e-16	1	80.7179
cg16458752	rs394199	chr6	33553580	T	C	-0.0809599	0.0107876	6.147e-14	1	83.8906
cg08543028	rs118172156	chr12	32061383	T	C	0.392198	0.0534655	2.209e-13	1	91.4798
cg19092837	rs488854	chr1	10672429	G	C	-0.117316	0.0164371	9.52e-13	1	80.0363
cg08543028	rs7956384	chr12	32172847	A	C	-0.114638	0.014797	9.381e-15	1	77.7142
cg17616453	rs13050778	chr21	34170535	C	T	0.0904198	0.0108567	8.188e-17	1	71.065
cg06895124	rs2977482	chr8	141564525	G	A	-0.0679239	0.0103901	6.262e-11	1	63.9055
cg16458752	rs446287	chr6	33019686	C	T	-0.0978951	0.0147013	2.758e-11	1	66.5471
cg11125805	rs77349378	chr5	150712767	T	C	0.42542	0.0561241	3.456e-14	1	74.5633
cg00690195	rs670044	chr8	9892529	A	C	0.0703168	0.0095455	1.752e-13	1	54.6011
cg01796438	rs6794791	chr3	11167269	T	C	0.0588913	0.0090848	9.028e-11	1	46.5036
cg14707231	rs4292454	chr5	42623245	C	T	0.0689569	0.0100106	5.642e-12	1	47.5839
cg00300303	rs186608774	chr1	1136753	C	T	0.0954197	0.0163078	4.881e-09	1	37.1726
cg10105237	rs13256725	chr8	135667633	A	G	-0.638201	0.0209631	1.44e-203	1	3301.41
cg11479568	rs11786023	chr8	41308617	A	G	-0.146237	0.0157862	1.977e-20	1	143.269
cg13241645	rs352167	chr3	52238656	T	C	0.37085	0.0148968	8.51e-137	1	1966.97
cg15251256	rs10880851	chr12	46106449	C	T	0.693012	0.0279505	1.03e-135	1	4995.98
cg18397975	rs173781	chr5	33995790	A	G	-0.545004	0.0207641	7.64e-152	1	2073.97
cg18397975	rs253197	chr5	34010512	G	A	-0.543104	0.0198348	4.57e-165	1	2077.18
cg19200440	rs2077314	chr6	30428436	A	C	-0.157095	0.0145095	2.562e-27	1	211.817
cg19200440	rs2524222	chr6	30511170	T	C	0.528804	0.0221168	2.43e-126	1	1768.67
cg19200440	rs4947285	chr6	30598608	A	G	0.728563	0.0321968	2.28e-113	1	2751.53
cg19906284	rs957875	chr2	179384417	C	T	0.411842	0.0202054	2.38e-92	1	1677.53
cg19906284	rs3769864	chr2	179443217	G	T	0.422886	0.0201856	1.88e-97	1	1802.66
cg22884674	rs72714243	chr14	63913777	G	A	-0.540372	0.0233366	1.28e-118	1	2123.99
cg24119869	rs8106451	chr19	55040648	A	G	0.438495	0.0308643	8.27e-46	1	2643.32
cg26241460	rs61525822	chr11	1772339	G	A	0.408371	0.0233768	2.463e-68	1	1688.94
cg11479568	rs1559741	chr8	41438628	A	G	-0.308375	0.0184601	1.207e-62	1	1381.38
cg20692268	rs10903024	chr1	25397349	C	T	-0.382278	0.0156649	1.57e-131	1	1078.14
cg14663208	rs74067948	chr1	42390525	G	T	0.595769	0.0352138	3.28e-64	1	1045.36
cg19906284	rs967507	chr2	179367086	G	A	0.378117	0.0159669	5.62e-124	1	1042.05
cg11479568	rs11995075	chr8	41534068	C	T	0.303898	0.0223367	3.725e-42	1	860.575
cg23713742	rs6088892	chr20	34180456	G	A	0.547021	0.0344956	1.243e-56	1	834.034
cg03479209	rs839232	chr3	58020826	T	A	-0.245547	0.0150535	8.165e-60	1	779.63
cg26241460	rs7939461	chr11	1755542	A	G	0.32773	0.0210379	1.026e-54	1	738.513
cg22884674	rs1255641	chr14	63978475	T	C	-0.345585	0.0198652	8.775e-68	1	747.765
cg26241460	rs11555039	chr11	1780205	G	A	0.431156	0.0272499	2.184e-56	1	738.341
cg17897187	rs6681120	chr1	15138060	T	C	0.282011	0.019019	9.678e-50	1	737.37
cg26241460	rs72850955	chr11	1777037	C	T	0.429494	0.0271625	2.569e-56	1	730.268
cg13241645	rs13078422	chr3	52616978	C	T	-0.232101	0.0124847	3.811e-77	1	712.607
cg14663208	rs783628	chr1	42361102	G	A	-0.222571	0.0185071	2.586e-33	1	615.902
cg13241645	rs11130314	chr3	52697082	C	T	-0.226833	0.0126756	1.284e-71	1	682.149
cg23713742	rs11167280	chr20	34560526	A	G	-0.347278	0.0174323	2.646e-88	1	598.426
cg01849093	rs4938174	chr11	110913240	A	G	0.217776	0.0112945	7.664e-83	1	566.778
cg17897187	rs1721828	chr1	15118081	C	T	-0.217454	0.0092716	1.21e-121	1	551.017
cg24897320	rs2570972	chr1	110052139	G	A	-0.206142	0.0088831	3.94e-119	1	541.131
cg12165841	rs2906106	chr12	1298120	G	T	-0.200366	0.010171	2.164e-86	1	492.812
cg10105237	rs1036819	chr8	135611945	C	A	0.296917	0.0177137	4.626e-63	1	472.868
cg17897187	rs1721829	chr1	15117060	A	G	-0.211052	0.0117447	3.35e-72	1	448.554
cg17897187	rs4661517	chr1	15050524	G	A	0.185036	0.0096477	5.509e-82	1	422.702
cg19200440	rs1264544	chr6	30382168	T	C	0.241378	0.0180287	7.055e-41	1	446.954
cg19200440	rs62391835	chr6	29717478	T	G	0.411813	0.0243074	2.211e-64	1	412.931
cg05425326	rs9937397	chr16	58460976	G	A	0.305252	0.0176502	5.167e-67	1	366.409
cg18973586	rs77386309	chr4	964276	T	C	0.381154	0.0250721	3.414e-52	1	320.603
cg18973586	rs77995383	chr4	958799	A	G	0.380712	0.0251883	1.297e-51	1	320.549
cg24897320	rs4970761	chr1	109995398	C	T	-0.165413	0.0102231	6.94e-59	1	322.342
cg13241645	rs4687657	chr3	52852538	T	G	-0.171254	0.0096161	6.02e-71	1	325.055
cg18973586	rs2878441	chr4	837273	T	C	0.352532	0.0247862	6.603e-46	1	275.043
cg22884674	rs140690760	chr14	64020952	T	G	0.337559	0.0277239	4.186e-34	1	306.477
cg19200440	rs13197397	chr6	30755039	A	G	0.262703	0.0166648	5.51e-56	1	289.499
cg13241645	rs13075370	chr3	52399278	A	G	-0.194218	0.0156002	1.403e-35	1	283.321
cg19200440	rs3025628	chr6	29590349	A	G	0.42344	0.0336901	3.139e-36	1	308.852
cg19200440	rs13210977	chr6	30752761	A	C	0.269484	0.0177538	4.874e-52	1	281.58
cg12165841	rs16928161	chr12	1218302	A	G	0.443293	0.0271062	4.08e-60	1	270.545
cg19200440	rs3129045	chr6	29652576	A	C	0.164863	0.0103409	3.198e-57	1	259.85
cg19200440	rs915664	chr6	30794617	C	T	0.189752	0.0176116	4.555e-27	1	261.25
cg13241645	rs634382	chr3	52482851	A	G	-0.178571	0.0149205	5.217e-33	1	237.492
cg20692268	rs56127605	chr1	25381311	A	G	0.132071	0.0089073	9.749e-50	1	235.519
cg22884674	rs61983962	chr14	63902247	C	T	0.336813	0.024913	1.199e-41	1	237.196
cg10105237	rs6996965	chr8	135573658	A	C	-0.127359	0.0103354	6.845e-35	1	215.425
cg20227165	rs12791538	chr11	45105466	G	C	0.244165	0.0211127	6.208e-31	1	226.067
cg20227165	rs35155354	chr11	45410001	C	G	0.20762	0.014813	1.244e-44	1	198.738
cg21712377	rs3763348	chr6	32822907	T	C	0.127812	0.0163155	4.734e-15	1	200.646
cg21712377	rs7749454	chr6	32830262	C	T	0.127675	0.0162409	3.802e-15	1	200.194
cg20692268	rs311468	chr1	25330954	T	C	-0.140567	0.0138978	4.775e-24	1	185.432
cg17897187	rs10803288	chr1	14908839	A	C	-0.140986	0.0149657	4.483e-21	1	201.091
cg19200440	rs2076174	chr6	29713429	T	C	0.225927	0.0168312	4.428e-41	1	189.01
cg26241460	rs55970134	chr11	1835021	A	G	-0.140321	0.0105968	5.034e-40	1	178.02
cg08106792	rs4845560	chr1	153623478	A	G	0.122311	0.0105284	3.371e-31	1	164.374
cg07707505	rs1148459	chr1	12217852	T	G	-0.109646	0.010885	7.265e-24	1	162.76
cg05011265	rs2128997	chr14	22961102	G	A	0.119266	0.016216	1.911e-13	1	162.158
cg01849093	rs7951632	chr11	110853185	A	G	-0.212126	0.0220864	7.66e-22	1	138.073
cg19200440	rs114751021	chr6	31504194	G	A	0.407042	0.0356593	3.53e-30	1	148.406
cg19200440	rs3869109	chr6	31184196	A	G	-0.119442	0.0100438	1.301e-32	1	148.215
cg00020405	rs27080	chr5	65442271	G	A	-0.125511	0.010539	1.06e-32	1	141.283
cg10105237	rs80196311	chr8	135486235	T	C	0.259073	0.0266961	2.884e-22	1	146.426
cg24119869	rs1985500	chr19	55142861	G	C	-0.112221	0.0112877	2.736e-23	1	143.958
cg11479568	rs59693252	chr8	41422651	G	T	0.120874	0.0125937	8.15e-22	1	134.146
cg07707505	rs631272	chr1	12206755	G	A	-0.111907	0.0101187	1.974e-28	1	138.964
cg14663208	rs78199000	chr1	42306687	A	G	-0.156724	0.0159646	9.516e-23	1	126.225
cg15251256	rs17607650	chr12	46532027	G	A	-0.135064	0.0119723	1.622e-29	1	129.482
cg11479568	rs12550613	chr8	41510260	G	C	0.0959681	0.0109912	2.517e-18	1	122.494
cg19906284	rs28715837	chr2	179461773	C	A	0.277887	0.0291185	1.384e-21	1	136.453
cg24897320	rs115823613	chr1	110036634	T	C	-0.195324	0.0197875	5.556e-23	1	131.655
cg19906284	rs13011633	chr2	179635919	T	C	0.274834	0.0344807	1.578e-15	1	133.911
cg07707505	rs664654	chr1	12185036	A	G	0.191323	0.0217885	1.622e-18	1	109.203
cg19200440	rs55839536	chr6	31219958	A	G	0.153517	0.0230822	2.914e-11	1	127.964
cg14663208	rs58306822	chr1	42391141	C	T	-0.152406	0.0205896	1.341e-13	1	99.8157
cg07790752	rs75593889	chr1	147148880	G	A	0.363436	0.0395114	3.639e-20	1	101.856
cg13241645	rs11715796	chr3	52695650	C	A	0.211291	0.0235163	2.591e-19	1	99.5545
cg15251256	rs79709404	chr12	46521008	A	C	-0.306093	0.0394269	8.258e-15	1	108.708
cg00791321	rs62189541	chr2	240003434	T	C	-0.151198	0.0157099	6.31e-22	1	101.134
cg24514600	rs10956389	chr8	128785704	C	T	0.114037	0.0185821	8.412e-10	1	98.7124
cg01849093	rs34554740	chr11	111103119	T	A	0.0808297	0.0091473	9.879e-19	1	86.1756
cg12497543	rs148473024	chr10	97665383	T	G	-0.184534	0.0298684	6.481e-10	1	85.945
cg19200440	rs114665205	chr6	31312423	G	A	0.419222	0.047796	1.77e-18	1	82.8821
cg15251256	rs11183128	chr12	45990009	A	C	0.0811817	0.0094875	1.162e-17	1	73.1659
cg15251256	rs7308375	chr12	46585291	G	A	0.0745092	0.0112263	3.201e-11	1	63.2418
cg03479209	rs12488822	chr3	57317780	T	C	0.0763063	0.0090887	4.63e-17	1	72.3694
cg23815853	rs58809255	chr12	48141472	T	C	-0.107059	0.0159813	2.098e-11	1	60.0831
cg21712377	rs77318243	chr6	32904039	A	T	0.113821	0.018184	3.864e-10	1	51.2526
cg11479568	rs146365150	chr8	41150651	T	C	0.234583	0.0356537	4.72e-11	1	54.1382
cg21712377	rs73409626	chr6	32943407	T	A	0.116248	0.0191836	1.363e-09	1	49.3028
cg07708721	rs3094012	chr6	31434520	C	G	-0.0990515	0.0146092	1.201e-11	1	47.6907
cg13241645	rs11716246	chr3	51484914	T	C	-0.0613345	0.0106954	9.772e-09	1	40.3249
cg00050336	rs35663437	chr4	15349677	A	G	0.614438	0.0197191	3.76e-213	1	4288.94
cg01923724	rs1341746	chr1	58810100	G	A	-0.119794	0.0127919	7.619e-21	1	137.245
cg01923724	rs10889091	chr1	58864379	G	A	0.442683	0.0241953	8.862e-75	1	2416.21
cg05591701	rs114536520	chr6	29584448	T	C	0.365873	0.0349428	1.178e-25	1	159.227
cg05591701	rs3025628	chr6	29590349	A	G	0.503178	0.0337998	4.003e-50	1	439.455
cg05591701	rs2474103	chr6	29650707	C	T	0.121264	0.0150176	6.759e-16	1	117.871
cg05591701	rs17178441	chr6	29708466	T	C	0.226332	0.0312321	4.268e-13	1	82.9225
cg05591701	rs2076174	chr6	29713429	T	C	0.293891	0.0167736	9.908e-69	1	321.793
cg05591701	rs62391835	chr6	29717478	T	G	0.508922	0.023979	5.78e-100	1	638.143
cg05591701	rs3202637	chr6	29937896	C	T	0.168238	0.0142952	5.651e-32	1	175.753
cg05591701	rs9261437	chr6	30089129	T	A	0.331341	0.0310595	1.438e-26	1	275.025
cg05591701	rs3094635	chr6	30212816	T	A	-0.159472	0.0163751	2.062e-22	1	210.81
cg05591701	rs928822	chr6	30275246	G	T	-0.153048	0.0131859	3.801e-31	1	192.149
cg05591701	rs1264544	chr6	30382168	T	C	0.298009	0.0173978	9.004e-66	1	690.885
cg05591701	rs2077314	chr6	30428436	A	C	-0.187916	0.0108871	9.338e-67	1	304.618
cg05591701	rs2524222	chr6	30511170	T	C	0.63497	0.0256281	1.61e-135	1	2668.43
cg05591701	rs4947285	chr6	30598608	A	G	0.880659	0.0336091	2.45e-151	1	4331.78
cg05591701	rs12526481	chr6	30746633	A	C	0.176956	0.0159771	1.647e-28	1	221.591
cg05591701	rs13210977	chr6	30752761	A	C	0.307589	0.0228362	2.369e-41	1	368.357
cg05591701	rs13197397	chr6	30755039	A	G	0.292744	0.0209449	2.159e-44	1	360.648
cg05591701	rs915664	chr6	30794617	C	T	0.242337	0.0161924	1.223e-50	1	430.311
cg05591701	rs3869109	chr6	31184196	A	G	-0.13609	0.0098653	2.741e-43	1	192.808
cg05591701	rs55839536	chr6	31219958	A	G	0.18614	0.020978	7.113e-19	1	188.592
cg05591701	rs114665205	chr6	31312423	G	A	0.522135	0.0477296	7.465e-28	1	128.956
cg05591701	rs7774193	chr6	31381740	C	A	0.146931	0.011484	1.761e-37	1	164.305
cg05591701	rs9266846	chr6	31384889	G	C	0.146777	0.0116284	1.59e-36	1	159.38
cg05591701	rs3828887	chr6	31440599	T	G	0.208624	0.0149736	4.005e-44	1	206.781
cg05591701	rs114751021	chr6	31504194	G	A	0.484113	0.0406657	1.119e-32	1	210.612
cg05591701	rs116157207	chr6	31518764	G	A	0.319665	0.0556322	9.136e-09	1	80.9864
cg08115618	rs10505611	chr8	134662095	C	T	0.547231	0.0223526	2.31e-132	1	1982.86
cg15363134	rs216118	chr18	77163422	C	A	0.627994	0.0260428	1.79e-128	1	1331.73
cg24198439	rs2239633	chr14	23589057	A	G	0.509141	0.0192808	1.15e-153	1	3394.22
cg24198439	rs7157021	chr14	23598952	A	G	0.371456	0.0129632	1.4e-180	1	1784.23
cg25326952	rs73160315	chr7	148690141	G	A	0.451027	0.014849	1.2e-202	1	1685.94
cg02901136	rs1560832	chr1	153335384	A	G	0.335169	0.016845	4.297e-88	1	1294.45
cg15644413	rs644095	chr1	36363172	T	C	0.52524	0.0271321	1.725e-83	1	1166.64
cg26056277	rs585528	chr2	166973004	G	C	0.905244	0.0373459	8.54e-130	1	1114.25
cg24198439	rs8015478	chr14	23586018	A	C	-0.316666	0.0162891	3.519e-84	1	1030.9
cg01923724	rs10889100	chr1	59009891	C	T	0.295725	0.0141111	1.62e-97	1	1019.76
cg17367596	rs1308020	chr11	65497558	A	G	0.276238	0.0134717	1.94e-93	1	960.7
cg01923724	rs67238056	chr1	59056827	C	G	0.319675	0.0176275	1.687e-73	1	949.469
cg13898430	rs11249215	chr1	25297184	G	A	-0.24847	0.0130182	3.276e-81	1	863.519
cg02128308	rs2265152	chr13	114158900	T	C	-0.270355	0.0147784	9.238e-75	1	749.257
cg02128308	rs2490971	chr13	114162432	G	T	-0.260188	0.0142089	6.696e-75	1	734.818
cg01891260	rs7289754	chr22	22596259	T	C	-0.283293	0.0195315	1.136e-47	1	708.441
cg02128308	rs2259495	chr13	114204570	C	T	-0.257653	0.0148287	1.271e-67	1	704.837
cg07268332	rs2071019	chr11	10476698	T	C	0.52407	0.0302538	3.186e-67	1	701.249
cg23842572	rs6502563	chr17	17046736	T	G	-0.277487	0.011916	6.01e-120	1	669.041
cg17367596	rs644740	chr11	65561468	T	C	0.211824	0.0098698	3.54e-102	1	610.564
cg13898430	rs2063111	chr1	25303944	A	G	-0.21823	0.0138556	6.835e-56	1	614.391
cg15363134	rs11660685	chr18	77158354	T	C	-0.430918	0.0249512	7.862e-67	1	576.371
cg08276755	rs6058951	chr20	29969913	A	G	0.374102	0.0217749	3.722e-66	1	493.166
cg05591701	rs3129045	chr6	29652576	A	C	0.210715	0.011719	2.766e-72	1	427.838
cg07268332	rs79463233	chr11	10483788	G	A	0.47932	0.0309528	4.344e-54	1	415.117
cg07268332	rs11042827	chr11	10494507	A	C	0.478465	0.0298126	5.802e-58	1	413.645
cg10356204	rs2523174	chr19	2271181	T	C	-0.226365	0.0139624	4.116e-59	1	393.86
cg10356204	rs2523177	chr19	2274578	T	C	-0.219794	0.0152009	2.192e-47	1	392.518
cg08115618	rs11995978	chr8	134701869	T	G	-0.189647	0.0096764	1.583e-85	1	386.884
cg19270197	rs77361404	chr19	53928357	T	C	-0.356979	0.0189136	1.859e-79	1	361.729
cg02128308	rs76760541	chr13	114191214	G	A	-0.209463	0.0134644	1.431e-54	1	336.709
cg21241560	rs72741606	chr15	61530046	A	G	0.182375	0.0131321	7.518e-44	1	313.588
cg10356204	rs2854110	chr19	2269142	G	A	-0.202873	0.01727	7.307e-32	1	306.785
cg00050336	rs61170754	chr4	15487329	C	T	0.390149	0.0320938	5.298e-34	1	301.947
cg15644413	rs925718	chr1	35675764	C	G	0.263479	0.0202363	9.403e-39	1	265.096
cg14763104	rs1088978	chr11	2394130	G	A	0.213781	0.0244179	2.04e-18	1	330.265
cg00050336	rs79170721	chr4	15660526	A	G	0.3695	0.0244619	1.498e-51	1	259.368
cg26250129	rs66535907	chr17	79225000	G	A	0.465258	0.0326442	4.332e-46	1	284.076
cg26250129	rs59063862	chr17	79269606	A	C	0.171642	0.014937	1.463e-30	1	234.441
cg24198439	rs3759608	chr14	23590279	A	G	-0.247034	0.0171787	6.888e-47	1	211.725
cg13573513	rs145886697	chr12	14789615	T	A	-0.666851	0.0466312	2.172e-46	1	259.077
cg13573513	rs7974862	chr12	15187849	G	T	0.133505	0.0120712	1.965e-28	1	197.179
cg14763104	rs800133	chr11	2391704	G	A	0.208236	0.0213867	2.103e-22	1	244.223
cg24198439	rs10137088	chr14	23576520	T	C	-0.170742	0.0124873	1.467e-42	1	189.754
cg24198439	rs11625828	chr14	23523244	G	C	-0.156375	0.0148175	4.899e-26	1	186.547
cg19270197	rs28871356	chr19	53937652	T	A	0.596921	0.0517866	9.695e-31	1	198.63
cg23258188	rs114535327	chr1	3086828	T	C	0.28162	0.0261622	5.071e-27	1	169.134
cg19270197	rs10410794	chr19	53917264	C	T	0.197278	0.0154489	2.419e-37	1	168.94
cg01923724	rs79864403	chr1	58911601	C	T	0.353071	0.0480245	1.954e-13	1	148.173
cg06287140	rs1179947	chr12	122442444	G	A	-0.123533	0.0108957	8.528e-30	1	147.289
cg19270623	rs10769671	chr11	6231731	C	T	0.121083	0.0100415	1.753e-33	1	144.332
cg15363134	rs73494235	chr18	77208509	C	T	-0.148251	0.0139521	2.263e-26	1	151.207
cg08517286	rs67712332	chr8	105526950	T	C	0.154793	0.0210886	2.134e-13	1	147.719
cg00050336	rs77859869	chr4	15151134	T	C	0.302627	0.0298889	4.277e-24	1	141.691
cg15644413	rs6670539	chr1	36170250	C	A	0.375332	0.0515881	3.45e-13	1	194.97
cg01923724	rs2811882	chr1	59229698	A	G	0.113045	0.0123704	6.342e-20	1	121.913
cg06787633	rs2173653	chr12	117494587	C	G	-0.154118	0.0133674	9.381e-31	1	135.599
cg26056277	rs16822821	chr2	166914465	T	C	0.150251	0.0164339	6.088e-20	1	143.893
cg11193767	rs4645207	chr4	83763857	T	G	-0.117533	0.0112042	9.598e-26	1	127.165
cg19270197	rs2617764	chr19	53934534	T	C	0.312932	0.0303341	5.955e-25	1	136.336
cg06787633	rs12299065	chr12	117442304	A	G	-0.144564	0.0161051	2.8e-19	1	123.023
cg17367596	rs7114014	chr11	65581772	C	T	-0.0947602	0.011231	3.245e-17	1	111.288
cg15363134	rs59828426	chr18	77204397	C	T	-0.126789	0.0169151	6.6e-14	1	124.207
cg15644413	rs7527548	chr1	36324122	G	A	0.500349	0.0835015	2.072e-09	1	137.898
cg05591701	rs2523972	chr6	29937784	C	T	0.112513	0.0108301	2.785e-25	1	107.411
cg00050336	rs73127641	chr4	15636575	G	A	-0.173522	0.0267873	9.308e-11	1	91.9868
cg13573513	rs12226970	chr12	14993070	G	A	-0.0814941	0.0103116	2.719e-15	1	88.0701
cg15363134	rs4799001	chr18	76812450	T	C	-0.0916835	0.012001	2.178e-14	1	92.6018
cg05591701	rs2394161	chr6	29711854	G	A	0.164737	0.0274013	1.832e-09	1	98.2105
cg26250129	rs11651784	chr17	79238213	T	C	-0.0819151	0.0091366	3.086e-19	1	84.9997
cg25326952	rs10228093	chr7	149025345	G	A	0.256569	0.0395674	8.911e-11	1	96.762
cg00050336	rs62290622	chr4	15749881	T	G	-0.159513	0.0177497	2.546e-19	1	81.4541
cg06667968	rs1317138	chr7	2056378	T	C	-0.281654	0.0452953	5.03e-10	1	71.6799
cg08115618	rs35100020	chr8	134629375	T	C	-0.233123	0.0379485	8.09e-10	1	85.6232
cg05591701	rs2517521	chr6	31027336	A	G	-0.126612	0.019237	4.651e-11	1	74.2062
cg26056277	rs4667882	chr2	167234294	G	A	0.0782702	0.0097832	1.239e-15	1	74.9325
cg25326952	rs10244483	chr7	148728275	A	G	0.519806	0.0850287	9.759e-10	1	70.6454
cg15363134	rs34242155	chr18	77425192	A	G	0.0791625	0.0123258	1.34e-10	1	74.702
cg07268332	rs7107588	chr11	10505594	T	G	0.103631	0.0158609	6.415e-11	1	64.5939
cg00050336	rs11731117	chr4	14872737	G	A	-0.0717327	0.009176	5.39e-15	1	66.8163
cg05591701	rs2517451	chr6	30914751	C	T	-0.136804	0.0200534	8.979e-12	1	63.7443
cg00050336	rs145530615	chr4	15353404	A	C	-0.251539	0.0436605	8.35e-09	1	58.2858
cg01135648	rs10938174	chr4	42064126	A	G	-0.403886	0.0175795	8.32e-117	1	1565.78
cg02079413	rs3847646	chr11	2953723	T	C	-0.660992	0.0211348	1.02e-214	1	4499.03
cg02079413	rs2583442	chr11	2956166	C	T	-0.758928	0.0203417	1.17e-304	1	7778.97
cg08550517	rs4783186	chr16	85415734	T	C	-0.662141	0.0296306	1.3e-110	1	2443.36
cg11683663	rs3761008	chr19	850023	C	T	-0.579062	0.0170825	7.16e-252	1	1977.83
cg11900393	rs117461373	chr12	713156	A	G	0.836894	0.0332642	1.13e-139	1	3314.26
cg14349937	rs10887800	chr10	90075843	A	G	0.544761	0.0261359	1.75e-96	1	4676.4
cg22057675	rs13237949	chr7	140106504	A	G	0.127657	0.0122152	1.455e-25	1	163.767
cg24424889	rs76500409	chr22	39509587	C	G	0.801759	0.0352796	2.49e-114	1	2977.98
cg24424889	rs738469	chr22	39510995	G	A	0.803932	0.0354264	5.25e-114	1	2921.88
cg01135648	rs28478506	chr4	42086475	A	T	-0.40155	0.0188384	8.15e-101	1	1462.32
cg11900393	rs12229091	chr12	701380	A	C	0.585055	0.0326119	5.756e-72	1	1300.62
cg14301348	rs2645384	chr8	20109363	A	G	0.326366	0.0262846	2.124e-35	1	1127.93
cg11683663	rs2930891	chr19	883224	G	A	-0.331763	0.0119062	7.16e-171	1	1224.13
cg11683663	rs2930894	chr19	881161	A	G	-0.325493	0.0114364	3.55e-178	1	1196.61
cg01439112	rs9850066	chr3	37886552	G	A	-0.319811	0.0180329	2.256e-70	1	922.769
cg00254017	rs72758038	chr5	56110684	A	C	-0.424915	0.0280872	1.052e-51	1	929.984
cg11683663	rs351111	chr19	844020	A	G	0.307801	0.0124182	1.26e-135	1	962.544
cg26814100	rs3757161	chr6	136872511	C	G	-0.352083	0.0173018	4.69e-92	1	879.682
cg11683663	rs67520578	chr19	843221	T	G	0.301008	0.0134801	1.9e-110	1	857.58
cg11683663	rs2066983	chr19	841398	A	G	0.291158	0.0121664	1.45e-126	1	838.514
cg08786003	rs10489678	chr1	157669668	A	G	-0.304721	0.0201484	1.129e-51	1	761.106
cg01511356	rs114377261	chr6	28864124	A	G	0.542213	0.0191851	1.01e-175	1	813.069
cg11683663	rs12976467	chr19	841877	G	A	0.307964	0.0131262	1e-121	1	798.86
cg11683663	rs2074639	chr19	840984	T	C	0.369454	0.0160268	1.4e-117	1	762.894
cg01511356	rs182330	chr6	28852285	A	G	-0.31228	0.0149878	2.06e-96	1	692.812
cg27618792	rs4448124	chr6	133188472	G	A	-0.210535	0.0118934	4.053e-70	1	613.469
cg01511356	rs143930935	chr6	27716671	A	C	0.438916	0.0177357	3.29e-135	1	611.297
cg00254017	rs6450411	chr5	56265771	A	G	-0.218205	0.0135961	5.797e-58	1	567.02
cg24424889	rs5757452	chr22	39448875	T	C	0.219333	0.0146104	6.115e-51	1	588.546
cg01511356	rs28743260	chr6	28768115	C	A	-0.308741	0.014949	9.18e-95	1	583.171
cg11683663	rs2930892	chr19	882943	G	A	-0.261143	0.0118234	4.21e-108	1	574.398
cg01511356	rs172326	chr6	28849790	A	G	-0.256234	0.0119846	2.04e-101	1	563.463
cg11900393	rs7297967	chr12	776371	G	A	0.198389	0.0097355	2.63e-92	1	549.57
cg14349937	rs1935582	chr10	90192530	A	T	0.191324	0.0126717	1.658e-51	1	476.081
cg08786003	rs11264799	chr1	157670757	T	C	-0.19992	0.024014	8.422e-17	1	427.85
cg08786003	rs6696309	chr1	157490710	G	A	-0.187866	0.017839	6.207e-26	1	430.324
cg01511356	rs9380085	chr6	28682763	C	T	-0.324143	0.0196773	5.738e-61	1	461.181
cg24197477	rs10753929	chr1	202923178	T	C	-0.262936	0.0126819	1.74e-95	1	447.594
cg11683663	rs12052108	chr19	839158	T	C	-0.309108	0.0277847	9.471e-29	1	403.904
cg08786003	rs2765503	chr1	157806006	G	A	-0.189048	0.0172784	7.315e-28	1	387.135
cg01511356	rs2071789	chr6	28912076	T	C	-0.294408	0.0174144	4.065e-64	1	418.601
cg01511356	rs1016471	chr6	28851047	T	C	-0.288617	0.017511	4.937e-61	1	422.896
cg16815882	rs1203132	chr1	35957190	A	G	0.483263	0.0475744	3.051e-24	1	470.817
cg02079413	rs4758511	chr11	3071070	G	A	0.317866	0.01699	4.18e-78	1	385.22
cg01511356	rs112001540	chr6	28736485	A	G	-0.340351	0.024881	1.353e-42	1	380.438
cg01511356	rs1883329	chr6	29177102	T	C	-0.239631	0.0126882	1.484e-79	1	357.839
cg02079413	rs12362018	chr11	2996199	C	A	0.226948	0.0124754	6.007e-74	1	356.918
cg04079215	rs2794489	chr1	95105307	A	G	0.158358	0.0095187	3.784e-62	1	340.677
cg18993113	rs7950655	chr11	9938545	C	T	0.164363	0.0092513	1.287e-70	1	345.201
cg01511356	rs16893947	chr6	28284721	G	A	-0.209929	0.0125714	1.334e-62	1	323.228
cg17156011	rs2032003	chr1	224354660	A	C	0.189902	0.0115661	1.402e-60	1	324.537
cg11900393	rs12370938	chr12	738657	C	T	0.253386	0.0190497	2.274e-40	1	326.63
cg22057675	rs67100583	chr7	140092457	G	T	-0.201045	0.0152347	9.183e-40	1	276.85
cg06096184	rs62258954	chr3	66857194	G	A	-0.141085	0.0103324	1.896e-42	1	278.195
cg01511356	rs9468256	chr6	27895504	A	G	-0.210777	0.0140678	9.497e-51	1	268.313
cg01511356	rs6933825	chr6	27890631	G	A	-0.211322	0.0138589	1.693e-52	1	268.976
cg01511356	rs56405941	chr6	29178463	T	C	-0.300707	0.0196929	1.215e-52	1	264.028
cg18993113	rs360142	chr11	9786017	G	A	-0.236162	0.0232558	3.148e-24	1	243.447
cg14009451	rs7251212	chr19	49891280	G	A	-0.140478	0.011375	4.888e-35	1	245.611
cg06096184	rs9812801	chr3	66862541	T	C	0.134781	0.0093082	1.625e-47	1	229.088
cg18993113	rs7129239	chr11	10026176	C	T	-0.136948	0.0130707	1.097e-25	1	221.852
cg18315935	rs78770003	chr1	45111294	A	G	0.134901	0.0103571	8.83e-39	1	212.808
cg16815882	rs6670539	chr1	36170250	C	A	0.507064	0.0593796	1.35e-17	1	358.48
cg08550517	rs34522915	chr16	85433669	A	G	-0.592119	0.0562566	6.603e-26	1	187.469
cg12323063	rs2521348	chr17	67499717	T	C	-0.117071	0.0102235	2.318e-30	1	181.961
cg12630560	rs3869065	chr6	29987474	G	C	0.146336	0.0161013	1.005e-19	1	171.107
cg18315935	rs11211001	chr1	44915329	A	G	-0.130382	0.0099888	6.124e-39	1	169.198
cg20187173	rs6772134	chr3	177433541	T	C	-0.110282	0.009842	3.844e-29	1	166.54
cg12630560	rs9258243	chr6	29716931	G	C	-0.175765	0.0230468	2.414e-14	1	162.228
cg12630560	rs4711196	chr6	29670512	G	T	-0.138675	0.0111419	1.467e-35	1	157.435
cg12630560	rs1610634	chr6	29738454	C	T	0.123861	0.016603	8.64e-14	1	130.182
cg01012879	rs3003210	chr1	244617509	G	A	0.119986	0.0097885	1.525e-34	1	151.389
cg20187173	rs4857727	chr3	177458018	C	G	0.346853	0.0364212	1.676e-21	1	129.154
cg02079413	rs443193	chr11	2936846	A	G	-0.108947	0.0106314	1.213e-24	1	144.639
cg26814100	rs80248510	chr6	136755099	A	T	-0.398967	0.0496542	9.364e-16	1	155.852
cg20187173	rs2133600	chr3	177347155	G	A	0.121957	0.0141876	8.251e-18	1	145.355
cg16815882	rs7527548	chr1	36324122	G	A	0.634799	0.106969	2.948e-09	1	225.267
cg12630560	rs1737030	chr6	29737563	A	G	-0.128636	0.0143298	2.787e-19	1	130.809
cg20080702	rs6480608	chr10	74031694	T	C	0.10458	0.0101121	4.547e-25	1	135.595
cg01511356	rs115174302	chr6	28687865	T	C	-0.303318	0.0270617	3.709e-29	1	134.953
cg06096184	rs34282946	chr3	66518438	G	T	0.361751	0.0399912	1.486e-19	1	174.046
cg01511356	rs112421400	chr6	28205826	T	C	-0.217994	0.0233438	9.778e-21	1	126.132
cg14349937	rs1426614	chr10	90027112	C	T	-0.095853	0.0110374	3.807e-18	1	113.877
cg25719851	rs12831467	chr12	6995686	C	A	-0.125334	0.0176772	1.339e-12	1	100.987
cg25719851	rs66621175	chr12	6965805	C	T	-0.096369	0.0146427	4.661e-11	1	101.24
cg11900393	rs17754970	chr12	773262	C	A	-0.110976	0.0148993	9.449e-14	1	101.285
cg12630560	rs2474103	chr6	29650707	C	T	0.128219	0.0160752	1.509e-15	1	116.512
cg24424889	rs6001443	chr22	39507512	A	G	-0.289021	0.027511	8.137e-26	1	116.127
cg14349937	rs814622	chr10	90423252	C	A	-0.107141	0.0110999	4.803e-22	1	104.1
cg11637084	rs2117960	chr10	52130196	A	T	-0.101339	0.0111936	1.387e-19	1	101.229
cg12630560	rs62391835	chr6	29717478	T	G	-0.213752	0.0273056	4.952e-15	1	96.0791
cg26283496	rs10513282	chr3	146275194	T	A	-0.132415	0.0227657	6.012e-09	1	79.318
cg24424889	rs5995696	chr22	39597239	A	G	-0.0903116	0.0095437	2.995e-21	1	91.4637
cg21221767	rs116965662	chr14	65743670	T	C	-0.343597	0.0378254	1.049e-19	1	85.8601
cg08550517	rs76883098	chr16	85416118	A	T	0.330222	0.048252	7.718e-12	1	82.5558
cg00254017	rs154225	chr5	55609214	T	C	0.101108	0.0118846	1.778e-17	1	77.8519
cg14301348	rs4921697	chr8	20116621	T	C	-0.0811929	0.0134971	1.792e-09	1	70.6676
cg02079413	rs123380	chr11	2953798	C	A	0.102017	0.0116983	2.765e-18	1	75.3371
cg00254017	rs978405	chr5	56259853	G	T	-0.131101	0.0174729	6.234e-14	1	69.9685
cg14349937	rs150450475	chr10	89998962	A	G	0.314672	0.0376352	6.213e-17	1	82.3251
cg15605235	rs184848629	chr1	45358175	A	C	0.276051	0.0438908	3.185e-10	1	70.7271
cg11900393	rs2240893	chr12	672787	A	G	-0.162941	0.0260173	3.781e-10	1	62.279
cg14349937	rs4244980	chr10	89837235	A	G	-0.071591	0.0117635	1.159e-09	1	56.0341
cg00085493	rs2796244	chr1	208029839	A	G	-0.33488	0.0197904	3.13e-64	1	1463.86
cg00085493	rs4844401	chr1	208161819	T	G	0.207415	0.0217942	1.783e-21	1	95.5812
cg00371593	rs112584408	chr17	79795673	C	G	0.613637	0.0251556	2e-131	1	2645.21
cg00371593	rs4796839	chr17	79796752	A	G	0.620579	0.0251829	4.38e-134	1	2756.89
cg00371593	rs112978860	chr17	79797361	T	C	0.620783	0.0251481	1.55e-134	1	2757.94
cg00371593	rs112934134	chr17	79797800	A	G	0.621746	0.025971	1.17e-126	1	2663.59
cg00371593	rs35649520	chr17	79803433	A	G	0.620185	0.0251786	5.81e-134	1	2758.07
cg00371593	rs2070871	chr17	79805134	A	G	0.621184	0.0251829	2.42e-134	1	2779.84
cg00371593	rs11558886	chr17	79818260	T	G	0.601637	0.0239518	3.11e-139	1	2560.22
cg00371593	rs111370076	chr17	79819278	G	C	0.5971	0.0241669	8.92e-135	1	2460.54
cg00371593	rs35170948	chr17	79823602	T	C	0.583784	0.0255538	1.63e-115	1	2063.77
cg01399219	rs9784990	chr7	44134894	G	A	-0.493795	0.0252371	3e-85	1	2971.61
cg04703221	rs62050038	chr16	69802865	T	A	-0.164088	0.01685	2.073e-22	1	213.032
cg04703221	rs10048090	chr16	69966362	G	A	0.879139	0.033151	5.82e-155	1	11885.5
cg05171937	rs4856	chr12	27126676	G	A	0.619192	0.0258164	4.04e-127	1	2056.99
cg05171937	rs17494309	chr12	27248979	G	A	0.798721	0.0311284	3.36e-145	1	4519.74
cg05171937	rs10842886	chr12	27404656	A	G	0.756232	0.0282685	1.18e-157	1	2825.81
cg12358050	rs6735344	chr2	241315601	A	C	-0.423975	0.0184342	4.73e-117	1	2199.85
cg26608667	rs78523276	chr7	1081341	A	G	0.755289	0.0255727	1.02e-191	1	1780.82
cg00085493	rs2796246	chr1	208032376	A	G	-0.3272	0.0184892	4.438e-70	1	1384.96
cg20364025	rs71395332	chr16	88909028	T	C	0.370775	0.015207	2.67e-131	1	1358.7
cg24949488	rs77125544	chr10	98061083	C	T	-0.811611	0.0497189	6.663e-60	1	1331.17
cg05171937	rs138019860	chr12	27323847	T	C	0.696979	0.0333219	3.79e-97	1	1063.45
cg26608667	rs57011695	chr7	1105497	C	T	0.301336	0.0139525	1.9e-103	1	992.729
cg20364025	rs7188484	chr16	88918607	T	G	0.319392	0.0152487	2.06e-97	1	909.27
cg20364025	rs7188107	chr16	88888355	T	G	0.291688	0.0134901	1.11e-103	1	865.573
cg05171937	rs75636960	chr12	27149309	T	G	0.659874	0.0334602	1.419e-86	1	738.514
cg23756474	rs34652390	chr20	17368036	A	G	-0.284695	0.0125105	1.24e-114	1	522.502
cg05171937	rs11048820	chr12	27177147	C	T	-0.204786	0.0108273	8.765e-80	1	500.091
cg21002528	rs11038688	chr11	45871348	G	A	0.304548	0.0231858	2.071e-39	1	406.286
cg12736206	rs4951032	chr1	203851861	A	G	0.17634	0.0102282	1.32e-66	1	398.202
cg01229567	rs28635343	chr1	1560103	T	C	-0.320829	0.0288248	8.934e-29	1	333.298
cg05171937	rs7137588	chr12	27483839	C	G	0.165727	0.0125154	5.033e-40	1	354.583
cg05035061	rs8063083	chr16	85102419	C	T	0.159942	0.0109307	1.745e-48	1	335.126
cg01229567	rs4075469	chr1	1537176	A	C	-0.387506	0.032653	1.748e-32	1	338.79
cg01229567	rs9442425	chr1	1554362	G	A	-0.295546	0.024721	6.095e-33	1	304.956
cg20364025	rs28656031	chr16	88927044	G	A	0.168199	0.0101498	1.116e-61	1	301.369
cg05171937	rs74532550	chr12	27155050	A	G	-0.232911	0.01454	9.465e-58	1	305.217
cg05171937	rs11048765	chr12	27043443	C	A	0.167383	0.0128552	9.338e-39	1	305.02
cg17593384	rs3775217	chr4	88019467	G	A	-0.152379	0.0089315	2.897e-65	1	293.048
cg23756474	rs2072960	chr20	17451285	A	G	-0.174958	0.0151967	1.136e-30	1	280.087
cg05171937	rs111936388	chr12	27182956	T	A	-0.246738	0.0147761	1.344e-62	1	293.5
cg19423175	rs350916	chr19	4094775	A	G	-0.178402	0.0125539	7.847e-46	1	277.855
cg04703221	rs75806568	chr16	69553364	T	G	-0.218975	0.0172688	7.592e-37	1	241.225
cg01229567	rs61774903	chr1	1543624	T	C	-0.288938	0.0288146	1.155e-23	1	247.716
cg00085493	rs56076247	chr1	208138396	A	G	-0.358931	0.0460575	6.539e-15	1	215.788
cg23511909	rs6801890	chr3	128381660	A	G	-0.127327	0.0090191	2.966e-45	1	208.865
cg23511909	rs2001703	chr3	128383097	A	G	-0.12728	0.0091145	2.569e-44	1	208.543
cg00085493	rs12086137	chr1	207956140	A	G	-0.412266	0.041101	1.119e-23	1	190.874
cg05171937	rs117798780	chr12	27649125	A	G	0.222145	0.0258083	7.465e-18	1	210.881
cg20364025	rs112999834	chr16	88887704	T	A	-0.213111	0.0188342	1.105e-29	1	173.006
cg01399219	rs2908280	chr7	44159224	T	C	0.111371	0.0146166	2.548e-14	1	158.118
cg14333394	rs10735659	chr9	139798817	C	T	-0.115449	0.0148724	8.318e-15	1	138.411
cg08969220	rs4968316	chr17	45400463	C	T	-0.111682	0.0106342	8.449e-26	1	146.932
cg21002528	rs939107	chr11	45982351	G	A	0.114053	0.0112539	3.881e-24	1	138.798
cg04703221	rs78445076	chr16	69594722	C	T	-0.203949	0.0210822	3.888e-22	1	140.942
cg23756474	rs143127636	chr20	17266162	T	A	0.299355	0.0256186	1.519e-31	1	146.696
cg20364025	rs72813595	chr16	88956074	A	G	0.150128	0.0148868	6.462e-24	1	135.602
cg21002528	rs57989022	chr11	45871195	A	G	-0.219016	0.0235576	1.444e-20	1	135.313
cg21575923	rs2395754	chr6	41027520	T	C	-0.0962873	0.009434	1.857e-24	1	123.54
cg26608667	rs62430975	chr7	1093424	T	C	0.160479	0.0220637	3.505e-13	1	139.108
cg17593384	rs17012279	chr4	87959385	A	G	0.345242	0.0373586	2.436e-20	1	135.109
cg04703221	rs4985556	chr16	70694000	A	C	-0.14636	0.0176597	1.154e-16	1	106.907
cg23756474	rs6080675	chr20	17375422	A	G	-0.243499	0.0230415	4.2e-26	1	117.484
cg04703221	rs936305	chr16	70786632	A	G	-0.0997493	0.013499	1.475e-13	1	104.469
cg05171937	rs117014270	chr12	27224161	C	T	-0.195314	0.0189775	7.67e-25	1	102.519
cg05171937	rs117493202	chr12	27326456	A	G	-0.204153	0.0198893	1.019e-24	1	102.251
cg24949488	rs113992486	chr10	98158918	A	G	-0.130156	0.0130322	1.733e-23	1	104.978
cg26608667	rs62431034	chr7	1134040	T	C	0.150781	0.0223892	1.644e-11	1	120.552
cg10802680	rs61954371	chr12	122730991	T	C	-0.177562	0.018436	5.9e-22	1	98.1066
cg24949488	rs55892957	chr10	98366304	T	C	-0.337931	0.0391694	6.275e-18	1	86.926
cg20364025	rs146847974	chr16	88903010	A	C	-0.33935	0.0364312	1.222e-20	1	95.4628
cg04339360	rs8002545	chr13	73344848	C	T	0.0919809	0.00978	5.203e-21	1	88.0055
cg23756474	rs852025	chr20	17082043	T	C	0.0797565	0.009753	2.895e-16	1	82.1144
cg05171937	rs683813	chr12	27600331	C	T	-0.104176	0.0145178	7.19e-13	1	91.0922
cg20364025	rs72821311	chr16	89302436	G	T	0.197653	0.0307919	1.372e-10	1	107.847
cg24817257	rs11931923	chr4	21822123	C	T	0.123879	0.0147096	3.711e-17	1	77.2826
cg04703221	rs75562913	chr16	69176856	C	A	0.195347	0.0293117	2.656e-11	1	102.283
cg01399219	rs1181601	chr7	43794217	C	T	0.0733565	0.010321	1.182e-12	1	72.0375
cg24804768	rs7297967	chr12	776371	G	A	-0.0728558	0.0091	1.184e-15	1	71.9409
cg10802680	rs7303975	chr12	122782332	G	C	-0.150807	0.0190263	2.259e-15	1	73.2198
cg00754552	rs35028989	chr19	50851934	T	C	0.0902626	0.0152766	3.451e-09	1	69.1022
cg05035061	rs3751751	chr16	85115436	C	T	0.0941311	0.0134635	2.718e-12	1	62.156
cg21002528	rs61882470	chr11	45890456	C	G	-0.175529	0.0230616	2.714e-14	1	60.3516
cg12358050	rs4676356	chr2	241388857	C	A	0.351126	0.048751	5.915e-13	1	57.6067
cg24817257	rs6839776	chr4	21870453	T	C	0.109392	0.014812	1.521e-13	1	54.7723
cg21002528	rs61884508	chr11	45864932	G	T	-0.169494	0.023044	1.906e-13	1	56.4043
cg26608667	rs78063754	chr7	1140288	G	C	-0.211585	0.0298559	1.372e-12	1	52.356
cg21002528	rs61884495	chr11	45834877	G	A	-0.162972	0.0236193	5.202e-12	1	50.3086
cg01181681	rs1773768	chr1	223314499	C	T	-1.30444	0.0529632	6.16e-134	1	2109.92
cg01181681	rs67623966	chr1	223327193	G	A	-1.25976	0.0560467	6.97e-112	1	1756.17
cg09029192	rs117325488	chr17	75964242	A	G	-0.925086	0.0363204	4.23e-143	1	2638.46
cg11681597	rs12737526	chr1	249069206	T	C	-0.687898	0.0313275	7.22e-107	1	2473.84
cg11681597	rs4129641	chr1	249071643	A	G	-0.69055	0.0317059	3.6e-105	1	2503.89
cg11681597	rs9728036	chr1	249124477	A	G	-0.616329	0.0228389	2.16e-160	1	2304.61
cg14140379	rs67369476	chr4	6668937	C	A	1.14438	0.0448982	2.65e-143	1	2457.65
cg14140379	rs28667650	chr4	6669454	G	C	1.13015	0.0470251	1.26e-127	1	2772.74
cg14140379	rs11946525	chr4	6673552	A	G	1.14491	0.0446876	9.04e-145	1	2888.75
cg14140379	rs11553058	chr4	6677430	G	A	1.15327	0.0463208	7.93e-137	1	2921.32
cg14500070	rs13067032	chr3	141095372	G	A	-0.400629	0.0125302	2.59e-224	1	2174.9
cg14500070	rs1344672	chr3	141125705	G	C	-0.325763	0.0122016	4.93e-157	1	1520.29
cg15595502	rs7517754	chr1	224544529	A	G	0.735725	0.0216138	5.79e-254	1	6034.13
cg15815827	rs1883848	chr20	61528306	G	A	-0.413848	0.0147862	2.22e-172	1	2375.58
cg17080371	rs4461545	chr4	78022904	A	G	0.37044	0.0204554	2.677e-73	1	2022.52
[truncated: 8,400 more rows]

## Sheet: Table S6
Supplementary Table S6. MR results of PM2.5 related DNA methylation with CVD.
			Myocardial infarction					Coronary heart disease					Angina pectoris					Heart failure
CpG	Method	n_mQTL	OR	Lower 95% CI	Upper 95% CI	P value	FDR	OR	Lower 95% CI	Upper 95% CI	P value	FDR	OR	Lower 95% CI	Upper 95% CI	P value	FDR	OR	Lower 95% CI	Upper 95% CI	P value	FDR
cg00057791	Wald ratio	1	0.99619	0.917803	1.08127	0.927262	0.986269	0.990057	0.912152	1.07461	0.811111	0.998841	0.969624	0.893327	1.05244	0.46068	0.860903	1.00476	0.925703	1.09058	0.909497	0.993448
cg00206468	Wald ratio	1	0.859173	0.752212	0.981343	0.0252442	0.221657	0.912506	0.798905	1.04226	0.177078	0.998841	0.952687	0.834084	1.08815	0.474895	0.863445	1.0043	0.879272	1.14711	0.949554	0.995718
cg00244352	IVW	2	0.977235	0.692176	1.37969	0.895879	0.971537	1.01976	0.879272	1.18269	0.795843	0.97616	1.02022	0.879665	1.18322	0.791285	0.980605	0.983139	0.823346	1.17394	0.850954	0.960835
cg00282877	IVW	2	0.993159	0.901568	1.09405	0.889402	0.971537	1.00778	0.914843	1.11016	0.875211	0.97616	0.941996	0.855124	1.03769	0.226104	0.956595	1.10872	1.00647	1.22136	0.0365562	0.473081
cg00358155	Wald ratio	1	1.07967	0.914722	1.27436	0.364809	0.79271	1.05285	0.891997	1.2427	0.542644	0.998841	1.10237	0.933952	1.30116	0.249241	0.714952	1.105	0.936185	1.30427	0.237831	0.807735
cg00364051	IVW	9	1.03519	0.96329	1.11245	0.346373	0.946889	1.03171	0.981325	1.08468	0.221694	0.97616	1.05729	0.989668	1.12954	0.0985297	0.670173	1.05492	0.995739	1.11762	0.0695178	0.599162
cg00439658	Wald ratio	1	1.04111	0.873888	1.24033	0.652011	0.935384	0.99242	0.833021	1.18232	0.932126	0.998841	1.12661	0.945657	1.34219	0.182037	0.661952	1.05276	0.883672	1.25421	0.564887	0.930766
cg00477017	Wald ratio	1	1.04278	0.790436	1.37569	0.766949	0.952074	1.06129	0.804464	1.40011	0.673892	0.998841	1.00366	0.760779	1.32408	0.979391	0.994725	1.08438	0.821966	1.43057	0.566601	0.930766
cg00557236	Wald ratio	1	1.00393	0.854316	1.17975	0.961999	0.988672	1.04416	0.888549	1.22702	0.599707	0.998841	1.1588	0.986106	1.36174	0.073443	0.464817	1.02145	0.869226	1.20034	0.796568	0.950638
cg00591333	Wald ratio	1	1.05512	1.01693	1.09474	0.00433476	0.0866953	1.0527	1.0146	1.09223	0.00631567	0.174896	1.03406	0.996633	1.07289	0.0749665	0.464817	1.02164	0.984662	1.06	0.25506	0.807735
cg00670111	Wald ratio	1	1.02201	0.789072	1.32372	0.868955	0.984237	0.885883	0.683969	1.1474	0.358551	0.998841	0.859151	0.66333	1.11278	0.250023	0.714952	1.3003	1.00393	1.68417	0.0466184	0.508564
cg00692833	Wald ratio	1	1.0875	0.963995	1.22682	0.172635	0.682867	1.05458	0.934819	1.18969	0.387532	0.998841	1.13496	1.00607	1.28036	0.0395568	0.40973	1.04159	0.923302	1.17503	0.507621	0.913717
cg00702872	IVW	4	0.993525	0.960103	1.02811	0.709826	0.971537	1.00484	0.976478	1.03402	0.741115	0.97616	0.991316	0.955137	1.02887	0.645641	0.980605	0.998891	0.953296	1.04667	0.962884	0.99749
cg00742963	Wald ratio	1	0.921478	0.803968	1.05616	0.240031	0.729529	0.937189	0.817675	1.07417	0.351325	0.998841	0.948562	0.827597	1.08721	0.44802	0.860903	1.00651	0.878159	1.15363	0.925675	0.993448
cg00966686	Wald ratio	1	1.0827	0.93191	1.25788	0.299093	0.75872	1.0552	0.908247	1.22594	0.482528	0.998841	1.03612	0.891821	1.20377	0.642842	0.956846	0.989284	0.851508	1.14935	0.88803	0.992829
cg00978848	Wald ratio	1	1.00739	0.914501	1.10972	0.881345	0.986269	0.999697	0.907513	1.10124	0.995096	0.998841	1.05203	0.955022	1.15889	0.304127	0.77957	1.02776	0.932991	1.13216	0.579028	0.930766
cg01012330	IVW	2	0.975289	0.888073	1.07107	0.600618	0.968541	1.01622	0.944066	1.09389	0.668473	0.97616	0.995598	0.93314	1.06224	0.893829	0.980605	1.05059	0.984686	1.12091	0.135399	0.702471
cg01046951	Wald ratio	1	1.04519	0.920647	1.18658	0.494745	0.859334	1.02324	0.901313	1.16166	0.722666	0.998841	0.989578	0.871663	1.12345	0.871431	0.976473	0.971328	0.855587	1.10273	0.653142	0.930766
cg01065697	Wald ratio	1	1.2868	1.16182	1.42522	1.31668e-06	0.000118501	1.25843	1.1362	1.3938	1.03583e-05	0.00372898	1.22754	1.10832	1.3596	8.39322e-05	0.00906811	1.16664	1.05333	1.29214	0.00310938	0.159911
cg01079795	Wald ratio	1	0.878711	0.750089	1.02939	0.109315	0.535495	0.871887	0.744264	1.02139	0.0895383	0.784513	0.951058	0.811846	1.11414	0.5343	0.905321	1.05969	0.904574	1.2414	0.472781	0.911004
cg01121892	Wald ratio	1	1.08395	0.969128	1.21237	0.15822	0.665609	1.04714	0.93622	1.17121	0.42004	0.998841	1.04316	0.932663	1.16676	0.459468	0.860903	0.969498	0.8668	1.08436	0.587648	0.930766
cg01145544	Wald ratio	1	1.25756	1.01103	1.56421	0.0395348	0.30282	1.12464	0.904168	1.39887	0.291378	0.998841	1.11819	0.898985	1.39085	0.315637	0.77957	1.21282	0.97506	1.50855	0.0830721	0.630177
cg01162920	IVW	2	0.91699	0.831603	1.01115	0.0822564	0.657457	0.958071	0.872178	1.05242	0.371425	0.97616	0.990259	0.90148	1.08778	0.838146	0.980605	0.884592	0.805287	0.971708	0.0105009	0.288776
cg01163931	Wald ratio	1	0.920072	0.777062	1.0894	0.333787	0.75872	0.969641	0.818926	1.14809	0.720574	0.998841	0.992786	0.838474	1.1755	0.933056	0.976473	0.864262	0.729927	1.02332	0.0905422	0.635305
cg01178854	Wald ratio	1	1.16553	1.07444	1.26434	0.000224777	0.00899109	1.08007	0.995658	1.17163	0.0635677	0.629148	1.0609	0.977987	1.15084	0.154482	0.646584	0.949376	0.875181	1.02986	0.210835	0.806909
cg01197871	Wald ratio	1	0.921909	0.803911	1.05723	0.244587	0.729529	0.912295	0.795527	1.0462	0.188974	0.998841	0.832908	0.726301	0.955163	0.0088839	0.139052	0.88687	0.773356	1.01705	0.0857741	0.630177
cg01338378	IVW	3	1.00069	0.950685	1.05333	0.978925	0.984345	1.00307	0.967203	1.04027	0.868859	0.97616	1.00054	0.964763	1.03765	0.976744	0.986294	1.03258	0.99566	1.07088	0.0843713	0.60013
cg01374266	Wald ratio	1	0.99991	0.804929	1.24212	0.999349	0.999349	0.966686	0.778183	1.20085	0.759486	0.998841	1.01618	0.818028	1.26234	0.884671	0.976473	0.979962	0.78887	1.21734	0.854873	0.973906
cg01410292	Wald ratio	1	0.875173	0.662179	1.15668	0.348727	0.779763	1.06027	0.802224	1.40131	0.680874	0.998841	0.910961	0.689257	1.20398	0.512213	0.886522	0.921661	0.697353	1.21812	0.566427	0.930766
cg01440333	IVW	2	0.964862	0.78048	1.1928	0.74096	0.971537	1.00833	0.927818	1.09583	0.845047	0.97616	1.02224	0.852671	1.22554	0.812082	0.980605	1.01988	0.930964	1.1173	0.67227	0.960835
cg01469594	Wald ratio	1	1.06391	0.891153	1.27016	0.493158	0.859334	0.988239	0.827767	1.17982	0.895886	0.998841	0.994999	0.83343	1.18789	0.955778	0.991585	0.891889	0.747062	1.06479	0.205665	0.806909
cg01476222	Wald ratio	1	1.13677	0.976371	1.32352	0.0985623	0.506064	1.07211	0.920831	1.24823	0.369624	0.998841	1.023	0.878657	1.19106	0.769475	0.956846	0.983265	0.844526	1.1448	0.827846	0.960428
cg01483627	Wald ratio	1	1.10081	0.879709	1.37747	0.401134	0.811406	1.00151	0.800361	1.25322	0.989445	0.998841	1.09323	0.873658	1.36799	0.435832	0.860903	1.13444	0.906589	1.41956	0.270155	0.807735
cg01514015	Wald ratio	1	0.888179	0.77337	1.02003	0.0931257	0.506064	0.948202	0.825633	1.08897	0.451358	0.998841	0.921059	0.801999	1.05779	0.244258	0.714952	0.905802	0.788714	1.04027	0.161235	0.7422
cg01519464	Wald ratio	1	0.947648	0.817333	1.09874	0.476198	0.859334	0.996005	0.859041	1.15481	0.957704	0.998841	0.968566	0.835375	1.12299	0.672184	0.956846	0.862811	0.744163	1.00038	0.0505817	0.518803
cg01525916	Wald ratio	1	0.871376	0.740238	1.02575	0.0980237	0.506064	0.895265	0.760531	1.05387	0.183682	0.998841	0.843753	0.716771	0.99323	0.0411879	0.40973	1.01311	0.860639	1.19259	0.875642	0.986877
cg01590753	Wald ratio	1	0.961509	0.864088	1.06991	0.47144	0.859334	0.93435	0.83968	1.03969	0.212822	0.998841	0.921847	0.828444	1.02578	0.135434	0.617168	0.883137	0.793657	0.982706	0.0226039	0.422406
cg01596901	IVW	2	0.958485	0.836147	1.09872	0.542782	0.968541	1.01758	0.887703	1.16647	0.802426	0.97616	1.0288	0.897485	1.17932	0.683636	0.980605	1.08917	0.950152	1.24853	0.220179	0.774209
cg01658663	IVW	2	0.99345	0.905906	1.08945	0.888954	0.971537	0.973883	0.888063	1.068	0.573918	0.97616	1.01192	0.92275	1.10971	0.801197	0.980605	0.954987	0.870832	1.04727	0.327786	0.876187
cg01668008	IVW	2	0.973885	0.895571	1.05905	0.536127	0.968541	1.02998	0.9667	1.09741	0.36116	0.97616	1.00551	0.943735	1.07134	0.865012	0.980605	1.00445	0.942736	1.0702	0.890845	0.974094
cg01682917	IVW	3	0.948897	0.845939	1.06439	0.370697	0.946889	0.953822	0.85033	1.06991	0.419773	0.97616	0.951793	0.848521	1.06763	0.399139	0.980605	0.98569	0.878741	1.10566	0.805712	0.960835
cg01710852	Wald ratio	1	0.712114	0.626336	0.809639	2.1641e-07	2.59692e-05	0.775083	0.681721	0.881232	9.99412e-05	0.0179894	0.804297	0.707416	0.914447	0.000881833	0.0370083	0.971906	0.854835	1.10501	0.66345	0.930766
cg01729717	Wald ratio	1	0.942263	0.827392	1.07308	0.369931	0.79271	0.968894	0.850776	1.10341	0.633781	0.998841	0.971405	0.852981	1.10627	0.66183	0.956846	1.0854	0.953083	1.2361	0.216629	0.806909
cg01779882	Wald ratio	1	1.13759	0.932825	1.38731	0.202938	0.682867	1.0979	0.900272	1.3389	0.356318	0.998841	1.13505	0.930741	1.38421	0.210886	0.69771	0.970759	0.79602	1.18385	0.769441	0.942172
cg01797899	IVW	4	0.994194	0.89703	1.10188	0.911636	0.974294	0.996356	0.924758	1.0735	0.923554	0.97616	1.00273	0.949005	1.0595	0.922632	0.980605	1.02588	0.926128	1.13638	0.624402	0.957727
cg01798385	Wald ratio	1	1.34399	1.07751	1.67637	0.0087381	0.147228	1.32672	1.06367	1.65483	0.0121608	0.26705	1.1139	0.89304	1.38937	0.338729	0.781683	0.811581	0.650666	1.01229	0.0640778	0.567201
cg01909705	Wald ratio	1	1.09484	0.874648	1.37046	0.429	0.830322	1.03213	0.82455	1.29196	0.782519	0.998841	0.96179	0.768358	1.20392	0.7338	0.956846	0.827816	0.661328	1.03622	0.0990542	0.653044
cg01973164	IVW	3	0.953974	0.891065	1.02133	0.175817	0.840863	0.956535	0.893456	1.02407	0.201693	0.97616	0.879963	0.821934	0.942089	0.000238825	0.0525416	0.949942	0.832776	1.08359	0.444487	0.913687
cg02047221	Wald ratio	1	0.775281	0.655732	0.916625	0.00289327	0.0650985	0.853962	0.722281	1.00965	0.0646625	0.629148	0.998548	0.844571	1.1806	0.986436	0.994725	0.841536	0.71177	0.99496	0.043473	0.504848
cg02143778	Wald ratio	1	0.988424	0.870329	1.12254	0.857662	0.984237	0.998869	0.879526	1.13441	0.98609	0.998841	0.955838	0.841636	1.08554	0.486592	0.871508	1.00772	0.887316	1.14445	0.905744	0.993448
cg02147041	Wald ratio	1	1.01344	0.972539	1.05606	0.525352	0.880981	1.00106	0.96066	1.04316	0.959844	0.998841	1.00099	0.96059	1.04308	0.962617	0.994725	0.995378	0.955208	1.03724	0.825521	0.960428
cg02147905	Wald ratio	1	1.04904	0.812779	1.35397	0.713086	0.946094	1.00804	0.781019	1.30106	0.950927	0.998841	1.01336	0.78514	1.30792	0.918788	0.976473	0.895662	0.693947	1.15601	0.397324	0.901957
cg02149069	IVW	2	1.01735	0.956279	1.08232	0.586046	0.968541	1.01274	0.930182	1.10262	0.770473	0.97616	0.975032	0.901856	1.05415	0.525279	0.980605	0.972054	0.923078	1.02363	0.282544	0.851929
cg02165095	Wald ratio	1	1.02988	0.970191	1.09324	0.333774	0.75872	0.985155	0.928059	1.04576	0.623422	0.998841	0.98974	0.932378	1.05063	0.734929	0.956846	0.97501	0.918502	1.03499	0.406079	0.901957
cg02217386	IVW	2	1.01885	0.89357	1.16169	0.780295	0.971537	1.00563	0.927601	1.09023	0.891568	0.97616	1.03708	0.970554	1.10817	0.281747	0.960367	0.883785	0.794148	0.983539	0.0235619	0.345574
cg02294870	Wald ratio	1	1.03989	0.915999	1.18055	0.545588	0.890159	0.98352	0.866341	1.11655	0.797373	0.998841	1.06162	0.935136	1.20521	0.355563	0.799859	1.07257	0.944782	1.21764	0.279069	0.807735
cg02298525	Wald ratio	1	1.02687	0.974477	1.08208	0.321003	0.75872	1.02669	0.974307	1.08189	0.324201	0.998841	1.0239	0.971653	1.07895	0.376816	0.819129	1.02151	0.969393	1.07644	0.425657	0.901957
cg02352181	IVW	2	0.945915	0.898488	0.995846	0.0341235	0.442614	0.937147	0.890159	0.986615	0.0133818	0.420569	0.9368	0.88983	0.98625	0.0128628	0.345615	0.973696	0.924876	1.02509	0.309792	0.851929
cg02364642	Wald ratio	1	1.19804	1.04574	1.37251	0.00919381	0.147228	1.06341	0.928225	1.21828	0.37547	0.998841	1.04588	0.912924	1.19819	0.517854	0.891998	0.949291	0.828615	1.08754	0.453128	0.911004
cg02380585	Wald ratio	1	1.18172	1.04106	1.34139	0.00981517	0.147228	1.09437	0.964105	1.24224	0.163119	0.998841	1.04892	0.924064	1.19064	0.460133	0.860903	1.00102	0.881863	1.13627	0.987464	0.997354
cg02390725	Wald ratio	1	0.895484	0.809601	0.990478	0.0318737	0.26685	0.897428	0.811358	0.992628	0.0353918	0.473808	0.901017	0.814603	0.996598	0.0427393	0.40973	1.00117	0.905152	1.10738	0.981836	0.997354
cg02397064	IVW	3	1.03055	0.962648	1.10324	0.386863	0.946889	1.04321	0.988609	1.10082	0.123003	0.97616	1.03618	0.998675	1.07509	0.0588249	0.55667	0.940071	0.894035	0.988477	0.015847	0.31694
cg02435538	Wald ratio	1	1.01279	0.961359	1.06698	0.632615	0.925778	0.999855	0.949077	1.05335	0.995656	0.998841	1.01141	0.960041	1.06552	0.66977	0.956846	1.01853	0.966804	1.07302	0.489895	0.911004
cg02449608	Wald ratio	1	0.865459	0.748481	1.00072	0.0511388	0.338945	0.941581	0.814315	1.08874	0.416523	0.998841	1.0145	0.877382	1.17306	0.845888	0.976473	1.12749	0.975096	1.3037	0.105318	0.653044
cg02484335	Wald ratio	1	0.937749	0.757411	1.16103	0.555303	0.890159	0.964781	0.779244	1.19449	0.742133	0.998841	0.859235	0.693996	1.06382	0.163841	0.646584	1.01052	0.816183	1.25112	0.923521	0.993448
cg02489219	Wald ratio	1	1.16397	0.932374	1.4531	0.179789	0.682867	1.04303	0.835496	1.30212	0.709746	0.998841	1.14922	0.920555	1.43468	0.219185	0.714952	1.18913	0.952528	1.48451	0.125934	0.676659
cg02568153	IVW	5	0.945928	0.891975	1.00314	0.0635605	0.616118	0.977413	0.925991	1.03169	0.407379	0.97616	0.936309	0.887049	0.988304	0.0170026	0.345615	0.995009	0.942661	1.05026	0.856017	0.960835
cg02795981	IVW	4	0.983746	0.941723	1.02764	0.461888	0.958458	0.988059	0.949877	1.02778	0.550212	0.97616	0.995937	0.951315	1.04265	0.861786	0.980605	0.966946	0.935098	0.999879	0.0491739	0.535335
cg02843277	Wald ratio	1	1.08602	0.897058	1.31479	0.397479	0.811406	1.14829	0.94849	1.39018	0.15626	0.998841	1.07606	0.888825	1.30273	0.452294	0.860903	1.1067	0.914136	1.33982	0.298572	0.822911
cg02860255	Wald ratio	1	1.15501	0.972171	1.37223	0.101213	0.506064	1.13048	0.951523	1.34309	0.163064	0.998841	1.0917	0.918888	1.29702	0.318324	0.77957	1.03642	0.872357	1.23134	0.684097	0.930766
cg02944637	Wald ratio	1	0.95849	0.831112	1.10539	0.560065	0.890159	0.96397	0.835864	1.11171	0.613989	0.998841	1.04751	0.908301	1.20805	0.523483	0.893147	0.983389	0.852702	1.1341	0.817901	0.960428
cg03049340	Wald ratio	1	1.11451	0.907772	1.36834	0.300358	0.75872	1.12466	0.916034	1.38079	0.261771	0.998841	1.0788	0.878688	1.3245	0.468696	0.860903	1.29769	1.05697	1.59323	0.0128005	0.370274
cg03126177	Wald ratio	1	1.08425	0.939173	1.25175	0.269709	0.750691	1.05009	0.909578	1.2123	0.504872	0.998841	0.992772	0.859933	1.14613	0.921158	0.976473	1.03195	0.893866	1.19136	0.667851	0.930766
cg03147900	Wald ratio	1	1.09533	0.924694	1.29745	0.291946	0.75872	1.04076	0.878629	1.23282	0.643771	0.998841	1.02561	0.865832	1.21486	0.769808	0.956846	0.993306	0.838564	1.1766	0.938036	0.993448
cg03199996	IVW	2	0.995858	0.948516	1.04556	0.867358	0.971537	0.978927	0.900879	1.06374	0.615364	0.97616	0.98698	0.920494	1.05827	0.712619	0.980605	1.01205	0.928112	1.10359	0.786199	0.960835
cg03203114	IVW	2	1.09753	1.0378	1.16069	0.00111607	0.0818449	1.04292	0.986159	1.10294	0.14107	0.97616	1.02553	0.969715	1.08455	0.377312	0.980605	1.00754	0.952708	1.06553	0.792462	0.960835
cg03205046	Wald ratio	1	1.21564	1.05196	1.40477	0.00813008	0.146341	1.13258	0.980088	1.30879	0.0915266	0.784513	1.05511	0.913048	1.21927	0.467193	0.860903	0.983398	0.850994	1.1364	0.820492	0.960428
cg03236397	IVW	2	0.923919	0.800358	1.06656	0.280005	0.946889	0.926301	0.802421	1.06931	0.295948	0.97616	0.956838	0.823351	1.11197	0.564914	0.980605	0.977713	0.846957	1.12865	0.758298	0.960835
cg03279631	IVW	2	0.921576	0.828709	1.02485	0.131796	0.783651	0.958061	0.846185	1.08473	0.498876	0.97616	0.970159	0.82755	1.13734	0.708792	0.980605	1.06616	0.964376	1.17869	0.210773	0.774209
cg03326699	IVW	2	0.929964	0.841168	1.02813	0.15616	0.837932	0.95972	0.868082	1.06103	0.421983	0.97616	0.99653	0.901378	1.10173	0.945875	0.980605	0.962098	0.870234	1.06366	0.450466	0.913687
cg03328201	Wald ratio	1	0.977623	0.878754	1.08762	0.677384	0.941537	0.967996	0.870101	1.07691	0.549875	0.998841	0.958886	0.861912	1.06677	0.440243	0.860903	1.02912	0.925039	1.1449	0.597777	0.930766
cg03358113	IVW	2	0.948897	0.806575	1.11633	0.52695	0.968541	0.974172	0.794325	1.19474	0.801585	0.97616	0.984804	0.87425	1.10934	0.800998	0.980605	0.976593	0.866961	1.10009	0.696639	0.960835
cg03455990	Wald ratio	1	1.02631	0.974405	1.08098	0.326709	0.75872	1.03255	0.980329	1.08755	0.226405	0.998841	1.00096	0.950342	1.05428	0.970975	0.994725	1.00951	0.958455	1.06328	0.720764	0.937407
cg03625515	Wald ratio	1	1.00628	0.883966	1.14553	0.924531	0.986269	1.04185	0.915212	1.18602	0.535212	0.998841	1.11002	0.97509	1.26361	0.11445	0.57225	0.94829	0.833022	1.07951	0.42199	0.901957
cg03654169	Wald ratio	1	0.937101	0.80522	1.09058	0.401195	0.811406	0.985456	0.84677	1.14686	0.849842	0.998841	0.972257	0.835428	1.1315	0.716176	0.956846	0.908965	0.781044	1.05784	0.217417	0.806909
cg03707169	IVW	3	0.944882	0.872379	1.02341	0.163958	0.838856	0.974636	0.899849	1.05564	0.528213	0.97616	0.943987	0.871553	1.02244	0.157029	0.822534	0.993568	0.917329	1.07614	0.874127	0.966371
cg03730709	Wald ratio	1	0.918038	0.756804	1.11362	0.385472	0.806534	0.932227	0.768501	1.13083	0.476336	0.998841	0.821992	0.677626	0.997113	0.0466637	0.40973	0.856951	0.706446	1.03952	0.117195	0.655219
cg03742132	IVW	2	1.0013	0.901349	1.11234	0.980643	0.984345	1.02226	0.956018	1.0931	0.519463	0.97616	0.97597	0.912724	1.0436	0.476729	0.980605	0.973902	0.91079	1.04139	0.439153	0.913687
cg03771731	Wald ratio	1	0.952626	0.865651	1.04834	0.32043	0.75872	0.96593	0.87774	1.06298	0.477923	0.998841	1.0173	0.924422	1.11951	0.725452	0.956846	0.997963	0.906849	1.09823	0.966706	0.997354
cg03782381	IVW	5	0.979551	0.933909	1.02742	0.396036	0.946889	1.00095	0.954316	1.04987	0.968743	0.978231	1.00391	0.95713	1.05297	0.872752	0.980605	1.01694	0.969561	1.06664	0.490069	0.913687
cg03816851	IVW	5	1.01029	0.975313	1.04652	0.569088	0.968541	0.987773	0.953578	1.02319	0.493722	0.97616	0.992771	0.95355	1.0336	0.724232	0.980605	0.985711	0.951588	1.02106	0.423335	0.913687
cg03935060	IVW	2	1.00514	0.835705	1.20892	0.95663	0.984345	1.03965	0.833678	1.29651	0.729968	0.97616	1.0155	0.792291	1.3016	0.903317	0.980605	0.971373	0.883175	1.06838	0.549809	0.930447
cg03960313	Wald ratio	1	0.996778	0.908708	1.09338	0.945478	0.988672	1.00781	0.918768	1.10549	0.869026	0.998841	0.989611	0.902175	1.08552	0.824882	0.976473	1.00732	0.918317	1.10494	0.877224	0.986877
cg03994184	Wald ratio	1	1.08742	0.780961	1.51415	0.619738	0.918131	0.973873	0.699411	1.35604	0.875443	0.998841	1.29849	0.932543	1.80804	0.121984	0.581893	1.06052	0.761641	1.47669	0.72791	0.937407
cg04022811	Wald ratio	1	0.993662	0.89674	1.10106	0.903358	0.986269	1.00106	0.903415	1.10926	0.983883	0.998841	1.03601	0.934957	1.14799	0.499288	0.876807	1.0546	0.951737	1.16859	0.309953	0.83271
cg04027612	Wald ratio	1	0.980991	0.804719	1.19588	0.849381	0.984237	0.874852	0.717651	1.06649	0.185825	0.998841	0.923095	0.757226	1.1253	0.428439	0.860903	1.19039	0.976493	1.45115	0.0845973	0.630177
cg04240079	Wald ratio	1	1.03666	0.938866	1.14464	0.47634	0.859334	1.03833	0.94038	1.14649	0.456835	0.998841	1.04288	0.944497	1.15151	0.406261	0.855286	0.902687	0.81753	0.996714	0.0428572	0.504848
cg04361053	Wald ratio	1	1.02985	0.901763	1.17612	0.664284	0.937812	1.02916	0.901158	1.17533	0.671489	0.998841	1.04443	0.914533	1.19278	0.521177	0.893147	0.909773	0.796624	1.03899	0.162872	0.7422
cg04398322	Wald ratio	1	0.934519	0.853217	1.02357	0.144738	0.627781	0.964288	0.880396	1.05617	0.433567	0.998841	0.948041	0.865562	1.03838	0.250545	0.714952	1.00328	0.915996	1.09888	0.943775	0.993448
cg04414095	Wald ratio	1	1.04769	0.9714	1.12996	0.227153	0.717547	1.03918	0.963515	1.12079	0.319044	0.998841	1.07041	0.99247	1.15447	0.0777231	0.464817	1.02644	0.951703	1.10705	0.498645	0.911004
cg04456892	IVW	5	0.981883	0.95171	1.01301	0.250913	0.946889	1.0047	0.975737	1.03452	0.753351	0.97616	1.00469	0.967972	1.04281	0.805273	0.980605	0.991945	0.962007	1.02281	0.604963	0.957257
cg04486873	Wald ratio	1	1.02296	0.78077	1.34027	0.869202	0.984237	1.06262	0.811043	1.39224	0.659472	0.998841	1.01294	0.773126	1.32715	0.925665	0.976473	1.30603	0.996821	1.71115	0.0527574	0.518803
cg04528445	Wald ratio	1	1.0505	0.904955	1.21946	0.517313	0.874332	1.04891	0.903583	1.21761	0.530296	0.998841	0.975756	0.840565	1.13269	0.747044	0.956846	0.96276	0.82937	1.1176	0.61795	0.930766
cg04611912	Wald ratio	1	0.914464	0.835635	1.00073	0.0518775	0.338945	0.916931	0.837889	1.00343	0.0593521	0.610479	0.920895	0.841512	1.00777	0.0731689	0.464817	0.983739	0.898938	1.07654	0.721495	0.937407
cg04658699	Wald ratio	1	1.02603	0.982221	1.07179	0.248414	0.729529	1.01797	0.974504	1.06337	0.42375	0.998841	1.00614	0.963186	1.05102	0.783197	0.956846	1.02184	0.978215	1.06742	0.331732	0.858917
cg04787916	IVW	2	1.01741	0.867897	1.19267	0.831487	0.971537	0.970744	0.882145	1.06824	0.543136	0.97616	0.990898	0.897861	1.09358	0.855764	0.980605	1.02175	0.928496	1.12437	0.65946	0.960835
cg04801098	Wald ratio	1	0.942242	0.826335	1.07441	0.374354	0.79744	0.931428	0.816852	1.06208	0.288822	0.998841	0.972991	0.853302	1.10947	0.682658	0.956846	1.02139	0.895745	1.16465	0.752005	0.937407
cg04859726	Wald ratio	1	1.02328	0.843911	1.24078	0.814919	0.978582	0.99982	0.824559	1.21233	0.998537	0.998841	1.04022	0.857878	1.26132	0.688402	0.956846	0.987891	0.814722	1.19787	0.901399	0.993448
cg04870110	IVW	5	0.956758	0.910569	1.00529	0.0799472	0.657457	0.951662	0.919024	0.98546	0.00539175	0.397772	0.947385	0.914893	0.98103	0.00239999	0.175999	0.979459	0.945868	1.01424	0.243748	0.800365
cg04871460	IVW	2	1.01347	0.965194	1.06416	0.591048	0.968541	1.00887	0.960813	1.05933	0.722868	0.97616	1.00395	0.956124	1.05416	0.874331	0.980605	0.944	0.899033	0.991216	0.0206513	0.336878
cg04898124	Wald ratio	1	0.903765	0.754737	1.08222	0.271083	0.750691	0.901141	0.752546	1.07908	0.25755	0.998841	1.10147	0.91984	1.31896	0.293175	0.768899	0.922089	0.770039	1.10416	0.377637	0.894403
cg04899492	IVW	2	0.940238	0.749548	1.17944	0.594133	0.968541	1.00277	0.906053	1.10982	0.957326	0.97616	0.898073	0.811452	0.993942	0.0377624	0.521018	0.9555	0.759553	1.202	0.697461	0.960835
cg04904932	Wald ratio	1	0.947227	0.865347	1.03685	0.239842	0.729529	0.955688	0.873076	1.04612	0.325807	0.998841	1.01914	0.931042	1.11557	0.681079	0.956846	0.996271	0.910152	1.09054	0.93545	0.993448
cg04917258	IVW	2	1.20531	1.07233	1.35477	0.00174244	0.081885	1.02408	0.911101	1.15107	0.689904	0.97616	0.985678	0.876934	1.10791	0.808887	0.980605	0.976034	0.868354	1.09707	0.684209	0.960835
cg04951051	Wald ratio	1	1.10108	0.909587	1.33288	0.323244	0.75872	1.13131	0.934563	1.36948	0.205616	0.998841	1.27137	1.05026	1.53902	0.0137735	0.188974	1.16445	0.961941	1.4096	0.118303	0.655219
cg04970064	IVW	5	1.00398	0.972923	1.03602	0.804445	0.971537	0.994551	0.963788	1.0263	0.733214	0.97616	1.00179	0.970799	1.03376	0.911416	0.980605	0.983367	0.943299	1.02514	0.429382	0.913687
cg05015176	Wald ratio	1	0.802582	0.652596	0.98704	0.0371974	0.297579	0.93638	0.76139	1.15159	0.53343	0.998841	0.973007	0.791172	1.19663	0.795438	0.960932	1.07335	0.872764	1.32004	0.502449	0.911004
cg05068461	Wald ratio	1	0.967098	0.801625	1.16673	0.726771	0.946094	0.963312	0.798487	1.16216	0.696242	0.998841	1.18465	0.981952	1.42918	0.076764	0.464817	1.03739	0.859893	1.25153	0.701403	0.937407
cg05142023	Wald ratio	1	1.27119	1.05235	1.53554	0.0127986	0.153583	1.22721	1.01594	1.48241	0.0336681	0.473808	1.1398	0.943577	1.37683	0.174623	0.661731	1.28604	1.06464	1.55348	0.00905914	0.349797
cg05215277	Wald ratio	1	1.04224	0.94	1.15559	0.432244	0.831811	1.0152	0.915612	1.12561	0.774616	0.998841	1.05243	0.949196	1.1669	0.331958	0.781078	1.05142	0.948279	1.16577	0.341181	0.858917
cg05223158	IVW	2	0.980229	0.878857	1.09329	0.719948	0.971537	0.979219	0.877951	1.09217	0.70614	0.97616	0.981146	0.874993	1.10018	0.744563	0.980605	1.02913	0.869944	1.21744	0.737712	0.960835
cg05328939	Wald ratio	1	1.03158	0.903324	1.17805	0.64621	0.935384	1.03771	0.908692	1.18505	0.584719	0.998841	0.901332	0.789267	1.02931	0.125139	0.585067	0.913563	0.799978	1.04328	0.182015	0.770889
cg05348888	Wald ratio	1	1.23475	0.971956	1.56859	0.0841617	0.480924	1.09017	0.858149	1.38493	0.47951	0.998841	0.990072	0.779354	1.25776	0.93487	0.976473	1.00125	0.788156	1.27197	0.991813	0.997354
cg05397535	Wald ratio	1	1.01525	0.84764	1.216	0.869409	0.984237	1.01685	0.848974	1.21792	0.855984	0.998841	1.05508	0.880897	1.26371	0.560259	0.906661	1.12616	0.940243	1.34885	0.196817	0.806675
cg05426160	Wald ratio	1	0.996178	0.942108	1.05335	0.893018	0.986269	0.980138	0.926938	1.03639	0.48106	0.998841	0.973014	0.920201	1.02886	0.336645	0.781683	1.02667	0.970945	1.08559	0.355261	0.870522
cg05525416	IVW	2	1.1038	1.0199	1.19459	0.0143395	0.262891	1.04553	0.96607	1.13154	0.269555	0.97616	1.01165	0.934603	1.09505	0.77443	0.980605	1.04498	0.89466	1.22055	0.578746	0.934944
cg05654361	Wald ratio	1	0.982765	0.866854	1.11418	0.785995	0.962443	0.932796	0.822779	1.05753	0.277263	0.998841	0.945083	0.833616	1.07145	0.377709	0.819129	1.01822	0.89813	1.15437	0.777917	0.94728
cg05655247	IVW	4	1.02153	0.960436	1.08652	0.498368	0.968541	1.04067	0.978708	1.10656	0.203064	0.97616	1.06118	1.0026	1.12319	0.0404155	0.523024	0.991091	0.915536	1.07288	0.824948	0.960835
cg05670596	IVW	2	0.910571	0.743071	1.11583	0.366379	0.946889	0.915829	0.743701	1.1278	0.407799	0.97616	0.817239	0.60737	1.09962	0.182587	0.885286	1.16655	0.93974	1.4481	0.162548	0.715213
cg05696950	Wald ratio	1	1.02529	0.874818	1.20163	0.757794	0.949082	1.01199	0.863473	1.18605	0.882992	0.998841	1.05111	0.896856	1.2319	0.53814	0.905321	1.03366	0.881964	1.21145	0.68265	0.930766
cg05725004	IVW	2	1.12312	1.02412	1.23168	0.0136521	0.262891	1.04592	0.953725	1.14702	0.340287	0.97616	1.0601	0.966657	1.16257	0.215097	0.939929	0.962746	0.857628	1.08075	0.519834	0.914549
cg05732300	IVW	2	1.00868	0.947836	1.07344	0.785337	0.971537	0.993355	0.942679	1.04675	0.802923	0.97616	1.00922	0.922898	1.10363	0.840485	0.980605	1.03431	0.981543	1.08991	0.206711	0.774209
cg05824757	IVW	2	0.966002	0.890578	1.04781	0.404312	0.946889	0.996999	0.919155	1.08144	0.942228	0.97616	0.934402	0.861445	1.01354	0.101876	0.670173	0.960721	0.88571	1.04209	0.333992	0.876187
cg05854261	Wald ratio	1	1.03295	0.880169	1.21225	0.691376	0.946094	1.05567	0.899525	1.23891	0.507096	0.998841	0.972108	0.828325	1.14085	0.729044	0.956846	0.904957	0.771106	1.06204	0.221362	0.807735
cg05958351	Wald ratio	1	0.904164	0.826188	0.9895	0.0285688	0.244875	0.945258	0.863738	1.03447	0.221158	0.998841	0.940433	0.859329	1.02919	0.181983	0.661952	0.950002	0.868072	1.03966	0.264989	0.807735
cg06086785	Wald ratio	1	0.904708	0.773022	1.05883	0.21212	0.69421	0.906086	0.774198	1.06044	0.219145	0.998841	1.09541	0.935965	1.28202	0.256191	0.714952	1.03947	0.888168	1.21655	0.629569	0.930766
cg06151074	IVW	2	1.03189	0.90971	1.17048	0.625393	0.968541	1.00503	0.886034	1.14001	0.937767	0.97616	1.03855	0.915584	1.17803	0.556314	0.980605	1.1195	0.986944	1.26985	0.079156	0.60013
cg06161930	Wald ratio	1	0.949876	0.817001	1.10436	0.503588	0.859334	0.96746	0.832125	1.12481	0.666997	0.998841	0.993001	0.854093	1.1545	0.927211	0.976473	0.948992	0.816241	1.10333	0.495894	0.911004
cg06270249	Wald ratio	1	1.00778	0.956053	1.0623	0.77325	0.956598	0.981545	0.931169	1.03465	0.488347	0.998841	0.983809	0.933317	1.03703	0.543694	0.906157	0.990439	0.939607	1.04402	0.720805	0.937407
cg06288253	IVW	2	0.996485	0.95877	1.03568	0.85805	0.971537	1.01213	0.973827	1.05195	0.540066	0.97616	1.02054	0.981917	1.06069	0.301599	0.960367	1.04632	1.00672	1.08748	0.0214377	0.336878
cg06324635	Wald ratio	1	1.4334	1.20894	1.69953	3.41705e-05	0.00205023	1.37467	1.15941	1.6299	0.000250009	0.0180006	1.11474	0.940184	1.32171	0.211251	0.69771	0.883562	0.745204	1.04761	0.154238	0.721111
cg06325088	Wald ratio	1	1.05934	0.771512	1.45455	0.721566	0.946094	1.09735	0.799191	1.50673	0.565784	0.998841	1.14778	0.835926	1.57599	0.394165	0.838027	1.31357	0.956669	1.80363	0.0917663	0.635305
cg06338697	IVW	2	0.996544	0.87611	1.13353	0.957983	0.984345	0.997759	0.928824	1.07181	0.951021	0.97616	0.981436	0.904637	1.06475	0.652179	0.980605	0.936957	0.869736	1.00937	0.0864542	0.60013
cg06378129	IVW	2	0.999258	0.961042	1.03899	0.970244	0.984345	0.990331	0.952456	1.02971	0.625309	0.97616	0.991312	0.9534	1.03073	0.66097	0.980605	0.973413	0.936185	1.01212	0.175613	0.75478
cg06495763	Wald ratio	1	1.12624	0.908327	1.39643	0.278542	0.75872	1.14095	0.920194	1.41467	0.229398	0.998841	1.03203	0.832347	1.27962	0.773823	0.956846	1.00302	0.808946	1.24364	0.9781	0.997354
cg06526189	Wald ratio	1	1.12067	0.920518	1.36433	0.256402	0.737033	1.08658	0.892517	1.32283	0.408131	0.998841	1.40563	1.15459	1.71126	0.000693817	0.0370083	1.42703	1.17217	1.73731	0.000396272	0.0455266
cg06551905	IVW	2	0.963177	0.836231	1.10939	0.602854	0.968541	0.992387	0.899767	1.09454	0.878494	0.97616	1.00167	0.892639	1.12402	0.977328	0.986294	1.05466	0.918463	1.21105	0.450644	0.913687
cg06592178	Wald ratio	1	0.954422	0.852872	1.06806	0.416363	0.821476	0.938452	0.8386	1.05019	0.268399	0.998841	1.00492	0.897993	1.12457	0.931909	0.976473	0.969973	0.866768	1.08547	0.595309	0.930766
cg06598631	Wald ratio	1	0.970809	0.903764	1.04283	0.41713	0.821476	0.972753	0.905573	1.04492	0.449269	0.998841	1.05042	0.977878	1.12835	0.177888	0.661952	1.01823	0.947914	1.09377	0.620656	0.930766
cg06640822	Wald ratio	1	0.935777	0.83635	1.04702	0.246785	0.729529	0.957197	0.855493	1.07099	0.445279	0.998841	0.956706	0.855055	1.07044	0.439968	0.860903	1.03927	0.928851	1.16283	0.501473	0.911004
cg06644638	IVW	2	0.974134	0.875293	1.08414	0.631169	0.968541	0.974207	0.875358	1.08422	0.632138	0.97616	1.01205	0.891406	1.14902	0.853295	0.980605	1.09671	0.925099	1.30015	0.287658	0.851929
cg06721806	IVW	2	1.04813	0.857529	1.28111	0.646177	0.971537	1.06321	0.872767	1.29521	0.54275	0.97616	0.950545	0.826086	1.09376	0.478713	0.980605	1.00955	0.877365	1.16165	0.894395	0.974094
cg06765022	IVW	3	1.04374	0.915449	1.19001	0.522311	0.968541	1.04572	0.914152	1.19622	0.514633	0.97616	1.03877	0.921421	1.17106	0.534017	0.980605	1.06917	0.866336	1.31948	0.5332	0.916359
cg06771839	IVW	4	0.991023	0.878446	1.11803	0.883472	0.971537	0.993691	0.909171	1.08607	0.889008	0.97616	1.01595	0.940748	1.09715	0.686801	0.980605	1.05497	0.91598	1.21505	0.457839	0.913687
cg06812019	IVW	2	0.979108	0.865442	1.1077	0.737365	0.971537	0.996722	0.881012	1.12763	0.958411	0.97616	0.96735	0.855049	1.0944	0.598022	0.980605	1.00387	0.887327	1.13571	0.951122	0.996413
cg06937832	IVW	2	0.976405	0.919585	1.03674	0.435044	0.951177	0.990118	0.9325	1.0513	0.745431	0.97616	0.99854	0.927425	1.07511	0.969086	0.986294	0.991348	0.864312	1.13706	0.901156	0.976622
cg06999346	Wald ratio	1	1.28575	1.00353	1.64735	0.0468235	0.337129	1.01078	0.788917	1.29504	0.932402	0.998841	1.13784	0.888083	1.45783	0.307122	0.77957	0.948745	0.740497	1.21556	0.677313	0.930766
cg07081054	Wald ratio	1	0.913975	0.684983	1.21952	0.540998	0.890159	0.962912	0.721659	1.28482	0.797303	0.998841	0.811873	0.608462	1.08329	0.156676	0.646584	0.904183	0.677644	1.20646	0.493658	0.911004
cg07091552	Wald ratio	1	1.07078	0.967727	1.18481	0.185301	0.682867	1.01664	0.9188	1.12491	0.749174	0.998841	1.13042	1.02162	1.2508	0.0175794	0.226021	1.11065	1.00376	1.22893	0.0420781	0.504848
cg07262450	Wald ratio	1	0.748575	0.648474	0.864129	7.689e-05	0.00395434	0.758798	0.657329	0.87593	0.000164096	0.0180006	0.752155	0.651574	0.868261	0.000100757	0.00906811	1.06198	0.919972	1.22592	0.411579	0.901957
cg07289335	Wald ratio	1	1.03372	0.97853	1.09202	0.236146	0.729529	1.0094	0.955506	1.06633	0.738279	0.998841	1.00322	0.94966	1.0598	0.908534	0.976473	1.047	0.9911	1.10605	0.100867	0.653044
cg07321354	Wald ratio	1	0.854828	0.709852	1.02941	0.0980731	0.506064	0.857565	0.712125	1.03271	0.105114	0.860022	0.814099	0.67603	0.980366	0.0300731	0.348474	1.26921	1.05396	1.52843	0.0119295	0.370274
cg07437919	Wald ratio	1	0.966136	0.777721	1.2002	0.755608	0.949082	0.970748	0.781433	1.20593	0.78852	0.998841	1.08257	0.871451	1.34485	0.473474	0.863445	1.13364	0.912557	1.40828	0.257102	0.807735
cg07478791	IVW	4	1.00354	0.935792	1.07618	0.921151	0.974294	1.00883	0.956469	1.06405	0.74651	0.97616	0.999933	0.944424	1.0587	0.998165	0.998165	0.984488	0.951835	1.01826	0.363631	0.909078
cg07598930	IVW	4	1.03233	0.962056	1.10775	0.376344	0.946889	1.02308	0.980725	1.06726	0.290212	0.97616	1.05255	1.00409	1.10334	0.0331807	0.521018	1.01336	0.938682	1.09398	0.733963	0.960835
cg07644368	IVW	5	0.996502	0.957153	1.03747	0.864631	0.971537	1.00551	0.975549	1.0364	0.721704	0.97616	0.991795	0.962241	1.02226	0.593495	0.980605	1.01609	0.985808	1.0473	0.301158	0.851929
cg07724971	IVW	4	0.948514	0.889023	1.01199	0.109716	0.774586	0.959774	0.899577	1.024	0.214098	0.97616	0.995314	0.932888	1.06192	0.886982	0.980605	0.951539	0.883604	1.0247	0.188695	0.75478
cg07794409	IVW	3	0.992187	0.938734	1.04868	0.781316	0.971537	0.984323	0.938505	1.03238	0.515866	0.97616	0.995417	0.961167	1.03089	0.797069	0.980605	1.05848	1.03048	1.08724	3.25632e-05	0.0071639
cg07803377	Wald ratio	1	0.928503	0.75113	1.14776	0.492808	0.859334	0.974314	0.78819	1.20439	0.809879	0.998841	0.945552	0.764922	1.16884	0.604719	0.945997	0.718305	0.581086	0.887927	0.00222098	0.133259
cg07817608	Wald ratio	1	0.949805	0.855335	1.05471	0.335308	0.75872	0.989658	0.891224	1.09896	0.845793	0.998841	0.957152	0.861951	1.06287	0.412605	0.858957	0.984183	0.886294	1.09288	0.765492	0.941892
cg07963181	Wald ratio	1	1.0161	0.743543	1.38857	0.920149	0.986269	1.02386	0.749217	1.39917	0.882377	0.998841	1.30936	0.958137	1.78933	0.0907197	0.518398	0.833736	0.610095	1.13936	0.25378	0.807735
cg08011223	IVW	2	0.989789	0.857917	1.14193	0.888116	0.971537	0.951311	0.824566	1.09754	0.49384	0.97616	0.907762	0.786819	1.0473	0.184662	0.885286	1.1518	0.840255	1.57887	0.379768	0.913687
cg08011959	IVW	3	1.12814	1.05595	1.20527	0.000352359	0.0616433	1.09261	1.02269	1.16731	0.00866299	0.397772	1.03255	0.938599	1.1359	0.510514	0.980605	1.05775	0.99006	1.13006	0.0961269	0.60013
cg08023416	IVW	12	1.00661	0.979019	1.03499	0.642059	0.971537	0.996035	0.96873	1.02411	0.779397	0.97616	0.991022	0.963854	1.01896	0.524841	0.980605	0.990081	0.962939	1.01799	0.482098	0.913687
cg08165487	IVW	2	0.983525	0.940274	1.02877	0.469062	0.958458	0.976411	0.933472	1.02132	0.298151	0.97616	0.99095	0.947373	1.03653	0.69195	0.980605	0.994552	0.893016	1.10763	0.920793	0.983371
cg08221136	Wald ratio	1	0.834104	0.680789	1.02195	0.0800306	0.464694	0.840628	0.686114	1.02994	0.0938706	0.785894	0.982495	0.801905	1.20376	0.864682	0.976473	0.781176	0.63759	0.957099	0.0171654	0.422406
cg08247297	Wald ratio	1	0.985169	0.833433	1.16453	0.861002	0.984237	0.848879	0.718134	1.00343	0.0548681	0.584659	0.763773	0.646137	0.902826	0.00158905	0.0429997	0.843709	0.713761	0.997315	0.0464255	0.508564
cg08255017	IVW	8	1.03029	0.993296	1.06867	0.109715	0.774586	1.00889	0.98274	1.03573	0.50905	0.97616	0.986402	0.956377	1.01737	0.385327	0.980605	0.988345	0.961573	1.01586	0.402742	0.913687
cg08255724	IVW	5	0.998439	0.934086	1.06723	0.963345	0.984345	0.974874	0.915831	1.03772	0.424678	0.97616	0.965943	0.880085	1.06018	0.465635	0.980605	0.992081	0.883578	1.11391	0.892981	0.974094
cg08282578	Wald ratio	1	1.00243	0.861607	1.16627	0.974941	0.988672	1.02767	0.883306	1.19564	0.723754	0.998841	1.08699	0.934293	1.26465	0.280132	0.753432	1.12081	0.963362	1.304	0.139749	0.706677
cg08293408	Wald ratio	1	0.95973	0.758729	1.21398	0.731746	0.946094	1.04799	0.828503	1.32562	0.695852	0.998841	1.21381	0.959594	1.53537	0.106091	0.545611	0.984464	0.778282	1.24527	0.896098	0.993448
cg08350126	Wald ratio	1	1.08268	0.932568	1.25695	0.296851	0.75872	1.12661	0.970404	1.30795	0.117472	0.899784	1.09087	0.939625	1.26647	0.253369	0.714952	0.952373	0.820328	1.10567	0.521638	0.919883
cg08419921	Wald ratio	1	0.959245	0.759207	1.21199	0.727307	0.946094	0.971343	0.768782	1.22728	0.807486	0.998841	0.903629	0.715189	1.14172	0.395735	0.838027	0.996424	0.788633	1.25896	0.976049	0.997354
cg08441314	IVW	3	0.949474	0.889421	1.01358	0.119876	0.775666	0.969075	0.907782	1.03451	0.346025	0.97616	0.993248	0.930426	1.06031	0.838952	0.980605	0.981749	0.919654	1.04804	0.580576	0.934944
cg08485186	Wald ratio	1	1.0292	0.855681	1.2379	0.75999	0.949082	1.03675	0.861963	1.24699	0.701608	0.998841	1.11525	0.927224	1.3414	0.246909	0.714952	1.09454	0.91001	1.31649	0.337578	0.858917
cg08498539	Wald ratio	1	0.946744	0.68541	1.30772	0.739834	0.946094	0.907011	0.656644	1.25284	0.553696	0.998841	0.719318	0.520761	0.993582	0.0456007	0.40973	1.17145	0.84809	1.61811	0.336951	0.858917
cg08666956	IVW	6	1.00858	0.980126	1.03787	0.558346	0.968541	0.999864	0.972788	1.02769	0.992273	0.992273	0.982624	0.950028	1.01634	0.308502	0.960367	1.006	0.974671	1.03834	0.710831	0.960835
cg08751971	Wald ratio	1	1.00994	0.901765	1.13109	0.86416	0.984237	1.04458	0.932697	1.16988	0.450508	0.998841	0.922661	0.823837	1.03334	0.163743	0.646584	1.01839	0.909314	1.14055	0.752529	0.937407
cg08753391	Wald ratio	1	1.0816	0.815192	1.43507	0.586644	0.918131	1.1963	0.901638	1.58725	0.214122	0.998841	1.25391	0.945058	1.66369	0.116807	0.576033	1.19095	0.897609	1.58016	0.225793	0.807735
cg08757611	Wald ratio	1	1.17259	0.916918	1.49956	0.204515	0.682867	1.1393	0.890887	1.45699	0.298674	0.998841	1.04479	0.816984	1.33612	0.726949	0.956846	0.966209	0.755536	1.23563	0.784138	0.94728
cg08975834	Wald ratio	1	0.863699	0.725989	1.02753	0.0982223	0.506064	0.95531	0.802994	1.13652	0.605913	0.998841	0.975358	0.819845	1.16037	0.778281	0.956846	1.11862	0.940267	1.33081	0.205884	0.806909
cg08981537	Wald ratio	1	1.15276	1.01948	1.30345	0.0233382	0.210044	1.06338	0.940442	1.20239	0.326902	0.998841	1.00608	0.889765	1.1376	0.922981	0.976473	1.02221	0.904032	1.15584	0.725991	0.937407
cg09044294	Wald ratio	1	1.05772	0.967982	1.15577	0.214771	0.696555	1.00682	0.921408	1.10016	0.880473	0.998841	1.00567	0.920355	1.0989	0.900462	0.976473	0.989668	0.905707	1.08141	0.818384	0.960428
cg09089421	Wald ratio	1	1.07674	0.939468	1.23407	0.287956	0.75872	0.968362	0.844905	1.10986	0.644052	0.998841	1.05367	0.919334	1.20763	0.45249	0.860903	1.00164	0.873939	1.14799	0.981245	0.997354
cg09119967	Wald ratio	1	0.968251	0.859606	1.09063	0.595192	0.918131	1.02435	0.909406	1.15381	0.692017	0.998841	1.04382	0.926697	1.17575	0.480007	0.868355	1.11023	0.985653	1.25055	0.0850651	0.630177
cg09132790	IVW	2	1.02417	0.918321	1.14223	0.667815	0.971537	1.01406	0.90894	1.13134	0.802541	0.97616	1.02322	0.917469	1.14117	0.679988	0.980605	0.975591	0.874758	1.08805	0.657057	0.960835
cg09137533	Wald ratio	1	0.9644	0.860114	1.08133	0.534716	0.890159	0.962416	0.858345	1.07911	0.511766	0.998841	1.01706	0.907077	1.14037	0.77207	0.956846	0.975357	0.869886	1.09362	0.669135	0.930766
cg09216143	IVW	3	1.05269	0.941252	1.17731	0.368426	0.946889	1.01115	0.904111	1.13086	0.846013	0.97616	1.01824	0.871453	1.18975	0.819989	0.980605	0.883982	0.790407	0.988636	0.0307571	0.42291
cg09274864	Wald ratio	1	1.0936	0.915786	1.30594	0.323011	0.75872	1.01534	0.850253	1.21248	0.866448	0.998841	1.04796	0.877567	1.25144	0.604859	0.945997	0.931819	0.780311	1.11275	0.435393	0.911004
cg09324608	IVW	5	1.04482	1.00673	1.08435	0.0206608	0.32467	1.04187	1.01224	1.07237	0.00533435	0.397772	1.02135	0.980833	1.06354	0.306367	0.960367	1.01083	0.983972	1.03843	0.432983	0.913687
cg09400092	IVW	2	1.04557	0.949604	1.15123	0.364302	0.946889	1.00651	0.921302	1.0996	0.885654	0.97616	1.04425	0.955845	1.14083	0.337368	0.976591	1.00662	0.889207	1.13954	0.916949	0.983371
cg09414863	Wald ratio	1	1.1534	0.960086	1.38564	0.127306	0.595199	1.14886	0.956304	1.38018	0.138171	0.994833	1.1675	0.971819	1.40258	0.0980077	0.534588	1.00904	0.839916	1.21221	0.923435	0.993448
cg09449069	IVW	2	0.990866	0.889392	1.10392	0.867791	0.971537	1.06065	0.952032	1.18167	0.285418	0.97616	1.01136	0.90779	1.12675	0.837595	0.980605	0.972583	0.805913	1.17372	0.771925	0.960835
cg09481404	Wald ratio	1	1.95586	1.56789	2.43985	2.73672e-09	4.9261e-07	1.45304	1.1648	1.81259	0.000925312	0.0475875	5.11814	4.10287	6.38464	1.76771e-47	6.36374e-45	1.18048	0.946313	1.4726	0.141335	0.706677
cg09490124	Wald ratio	1	0.968553	0.841495	1.1148	0.656073	0.936036	0.972777	0.845165	1.11966	0.700465	0.998841	0.921086	0.800255	1.06016	0.25191	0.714952	0.913064	0.793285	1.05093	0.204922	0.806909
cg09529783	Wald ratio	1	1.02801	0.799236	1.32228	0.829675	0.982128	1.00358	0.780238	1.29085	0.977819	0.998841	0.97802	0.760368	1.25797	0.862612	0.976473	0.996142	0.774457	1.28128	0.975987	0.997354
cg09538633	Wald ratio	1	0.999628	0.836322	1.19482	0.996739	0.999349	0.975459	0.816101	1.16593	0.78483	0.998841	1.05424	0.882015	1.2601	0.56161	0.906661	0.994985	0.832437	1.18927	0.955942	0.997354
cg09632876	IVW	2	1.03831	0.983461	1.09623	0.174541	0.840863	1.03841	0.983553	1.09633	0.17348	0.97616	1.03471	0.980047	1.09242	0.217893	0.939929	1.01173	0.929855	1.10082	0.786471	0.960835
cg09647375	Wald ratio	1	0.997448	0.825846	1.20471	0.978839	0.989837	1.03876	0.860053	1.25461	0.692975	0.998841	0.980665	0.811951	1.18444	0.839372	0.976473	1.07538	0.890369	1.29883	0.450569	0.911004
cg09714615	IVW	2	1.03275	0.927702	1.14969	0.555994	0.968541	1.02113	0.972491	1.07221	0.401008	0.97616	1.01905	0.970512	1.07003	0.448449	0.980605	1.01452	0.966191	1.06526	0.562708	0.930795
cg09979356	Wald ratio	1	0.988983	0.845385	1.15697	0.889926	0.986269	1.00157	0.856141	1.17169	0.984404	0.998841	0.991825	0.847814	1.1603	0.918318	0.976473	0.953131	0.814738	1.11503	0.548695	0.930766
cg09984479	Wald ratio	1	1.03126	0.931972	1.14114	0.55116	0.890159	1.01578	0.917981	1.12401	0.761757	0.998841	1.0145	0.916819	1.12258	0.7805	0.956846	1.03893	0.938897	1.14962	0.459697	0.911004
cg09988837	IVW	2	1.00523	0.939433	1.07564	0.879854	0.971537	1.01098	0.944806	1.0818	0.751806	0.97616	1.0219	0.89587	1.16566	0.74702	0.980605	0.968658	0.905251	1.03651	0.356571	0.901673
cg10010898	Wald ratio	1	0.918009	0.857589	0.982687	0.0137862	0.15515	0.977343	0.913017	1.0462	0.509402	0.998841	0.976937	0.912638	1.04577	0.501761	0.876807	0.977729	0.913378	1.04661	0.516734	0.919883
cg10039988	Wald ratio	1	0.980438	0.86997	1.10493	0.746002	0.946094	1.00143	0.8886	1.12859	0.981259	0.998841	0.975372	0.865475	1.09922	0.682646	0.956846	0.940813	0.83481	1.06028	0.317147	0.844198
cg10144104	IVW	2	0.970965	0.776785	1.21369	0.795771	0.971537	0.991203	0.892884	1.10035	0.86833	0.97616	1.00467	0.915629	1.10236	0.921655	0.980605	1.02912	0.956464	1.10729	0.442252	0.913687
cg10147394	Wald ratio	1	0.97061	0.854755	1.10217	0.645536	0.935384	0.998199	0.879051	1.1335	0.977827	0.998841	0.931449	0.820268	1.0577	0.273512	0.749422	0.869419	0.765643	0.987262	0.0309532	0.428583
cg10164264	IVW	2	1.02472	0.963572	1.08974	0.436677	0.951177	1.03009	0.968624	1.09545	0.344967	0.97616	1.03366	0.971985	1.09925	0.291536	0.960367	1.02246	0.961456	1.08734	0.479098	0.913687
cg10195962	Wald ratio	1	1.07514	0.965085	1.19774	0.188521	0.682867	1.04489	0.937931	1.16404	0.425473	0.998841	1.06826	0.958914	1.19008	0.230707	0.714952	1.07195	0.962219	1.19419	0.207312	0.806909
cg10206933	Wald ratio	1	1.08986	0.916129	1.29654	0.33141	0.75872	1.07116	0.90041	1.2743	0.437791	0.998841	1.06135	0.892162	1.26263	0.501546	0.876807	1.21674	1.02278	1.44748	0.0268131	0.422406
cg10210094	Wald ratio	1	1.06201	0.949413	1.18796	0.292724	0.75872	1.04708	0.936061	1.17126	0.421121	0.998841	1.06366	0.950888	1.18981	0.280444	0.753432	1.06415	0.951327	1.19036	0.276868	0.807735
cg10238917	Wald ratio	1	1.0312	0.890875	1.19362	0.680596	0.942364	1.05578	0.912109	1.22207	0.467055	0.998841	0.923293	0.797654	1.06872	0.284885	0.75938	1.08425	0.936711	1.25503	0.278402	0.807735
cg10279055	Wald ratio	1	0.908961	0.758885	1.08872	0.299839	0.75872	0.95358	0.796137	1.14216	0.60566	0.998841	0.961238	0.802531	1.15133	0.667635	0.956846	0.996383	0.831874	1.19343	0.968609	0.997354
cg10324116	IVW	2	1.02084	0.966803	1.0779	0.457294	0.95814	1.00368	0.950555	1.05978	0.894605	0.97616	0.977816	0.926057	1.03247	0.418801	0.980605	1.03662	0.976626	1.1003	0.237044	0.790147
cg10399789	IVW	2	1.01499	0.924443	1.1144	0.755027	0.971537	1.01403	0.94202	1.09154	0.710898	0.97616	1.05597	0.906085	1.23065	0.485619	0.980605	1.00551	0.951475	1.06261	0.845445	0.960835
cg10402121	Wald ratio	1	1.01538	0.928397	1.11051	0.738356	0.946094	1.0013	0.915526	1.09511	0.977283	0.998841	1.04272	0.953394	1.14041	0.359937	0.799859	0.987351	0.90277	1.07986	0.780566	0.94728
cg10419556	Wald ratio	1	0.901904	0.769231	1.05746	0.203445	0.682867	0.952294	0.812208	1.11654	0.547088	0.998841	0.977605	0.833796	1.14622	0.780245	0.956846	1.08964	0.929349	1.27757	0.290306	0.816484
cg10486439	Wald ratio	1	0.870716	0.784094	0.966907	0.00961274	0.147228	0.888108	0.799756	0.986221	0.0264511	0.421	0.927546	0.83527	1.03002	0.159479	0.646584	1.08355	0.975757	1.20326	0.133365	0.706052
cg10576267	Wald ratio	1	1.00172	0.829679	1.20943	0.985754	0.994037	0.989343	0.819429	1.19449	0.911267	0.998841	1.16904	0.96826	1.41144	0.104268	0.545611	1.23304	1.02127	1.48872	0.0293338	0.422406
cg10602180	Wald ratio	1	0.965258	0.777974	1.19763	0.747981	0.946094	1.15179	0.928311	1.42906	0.19912	0.998841	1.20327	0.969809	1.49294	0.0926766	0.521306	1.08736	0.876385	1.34912	0.446641	0.911004
cg10696539	IVW	2	1.074	0.990542	1.16449	0.0836763	0.657457	1.08376	0.999543	1.17507	0.0513036	0.806199	1.01285	0.934143	1.09819	0.757035	0.980605	1.10038	0.985459	1.2287	0.0891835	0.60013
cg10757989	Wald ratio	1	1.05993	0.909174	1.23567	0.457164	0.857183	1.06567	0.914098	1.24237	0.416487	0.998841	1.14845	0.985104	1.33887	0.0770166	0.464817	1.03389	0.886841	1.20532	0.670265	0.930766
cg10765397	IVW	2	1.06383	0.952488	1.18819	0.27264	0.946889	1.08187	0.936901	1.24928	0.28369	0.97616	1.08993	1.00566	1.18128	0.0359622	0.521018	1.02613	0.883637	1.1916	0.735251	0.960835
cg10768996	Wald ratio	1	0.932074	0.846648	1.02612	0.151499	0.649281	0.903017	0.820253	0.994131	0.0375232	0.473808	0.931756	0.846359	1.02577	0.149523	0.646584	0.955788	0.868189	1.05223	0.356535	0.870522
cg10795666	Wald ratio	1	0.952947	0.876601	1.03594	0.257962	0.737033	0.930414	0.855873	1.01145	0.0904786	0.784513	0.949922	0.873818	1.03265	0.227876	0.714952	0.992659	0.913132	1.07911	0.862705	0.976747
cg10796400	Wald ratio	1	0.988321	0.930895	1.04929	0.700493	0.946094	0.969953	0.913594	1.02979	0.317843	0.998841	0.982739	0.925638	1.04336	0.568621	0.909794	0.997276	0.93933	1.0588	0.928843	0.993448
cg10836101	Wald ratio	1	0.911978	0.719601	1.15578	0.445906	0.840451	0.97776	0.771507	1.23915	0.852395	0.998841	1.01682	0.802327	1.28865	0.890246	0.976473	1.10244	0.869887	1.39716	0.419768	0.901957
cg10842070	IVW	6	0.973411	0.924814	1.02456	0.302374	0.946889	0.98734	0.932994	1.04485	0.659167	0.97616	0.955697	0.891515	1.0245	0.201396	0.923066	0.958577	0.918684	1.0002	0.0511001	0.535335
cg10923036	Wald ratio	1	1.01559	0.947724	1.08833	0.66102	0.936879	1.03817	0.968793	1.11252	0.288421	0.998841	1.04569	0.975808	1.12058	0.205503	0.69771	0.962828	0.898483	1.03178	0.283079	0.808796
cg10982692	Wald ratio	1	1.08899	0.865729	1.36984	0.466433	0.859334	1.05325	0.837314	1.32488	0.657617	0.998841	1.00948	0.802513	1.26981	0.935786	0.976473	1.20216	0.955695	1.51219	0.115748	0.655219
cg10984165	Wald ratio	1	0.902006	0.768556	1.05863	0.206757	0.682867	1.0246	0.873009	1.20251	0.766115	0.998841	1.00198	0.853742	1.17597	0.980636	0.994725	0.951271	0.810532	1.11645	0.540836	0.930766
cg10995925	IVW	3	0.898129	0.707644	1.13989	0.377001	0.946889	0.943686	0.736663	1.20889	0.646446	0.97616	0.955423	0.726858	1.25586	0.743758	0.980605	0.897865	0.806939	0.999037	0.0479641	0.535335
cg11046593	Wald ratio	1	1.11337	0.956977	1.29533	0.164353	0.676045	1.05936	0.910551	1.23249	0.455265	0.998841	1.09555	0.94166	1.2746	0.23734	0.714952	1.03361	0.88842	1.20253	0.668599	0.930766
cg11068337	Wald ratio	1	0.986321	0.893744	1.08849	0.784172	0.962443	0.991206	0.89817	1.09388	0.86057	0.998841	1.03144	0.934628	1.13828	0.538163	0.905321	1.02316	0.927123	1.12914	0.648912	0.930766
cg11200635	IVW	5	0.999356	0.937118	1.06573	0.984345	0.984345	1.02032	0.949522	1.09641	0.583458	0.97616	0.9906	0.924451	1.06148	0.788814	0.980605	1.01469	0.960214	1.07225	0.604546	0.957257
cg11284582	IVW	3	0.959094	0.873406	1.05319	0.381743	0.946889	1.02878	0.926357	1.14253	0.595888	0.97616	0.985864	0.834946	1.16406	0.866624	0.980605	0.965907	0.905368	1.0305	0.293547	0.851929
cg11359771	Wald ratio	1	1.11223	0.968914	1.27674	0.130711	0.595645	1.05785	0.921546	1.21432	0.424229	0.998841	1.11877	0.974618	1.28425	0.110781	0.561705	1.0488	0.913662	1.20393	0.498385	0.911004
cg11385165	Wald ratio	1	1.02682	0.926283	1.13826	0.614698	0.918131	1.06853	0.963915	1.1845	0.207347	0.998841	1.10063	0.992867	1.22008	0.0681789	0.464817	0.983254	0.886986	1.08997	0.748035	0.937407
cg11386376	IVW	5	0.93975	0.870297	1.01475	0.112667	0.774586	0.957678	0.907199	1.01097	0.117526	0.97616	0.980479	0.923134	1.04139	0.521418	0.980605	0.97431	0.937621	1.01244	0.183867	0.75478
cg11416620	Wald ratio	1	0.971536	0.754027	1.25179	0.823288	0.981403	0.974351	0.756212	1.25541	0.840743	0.998841	1.04116	0.808062	1.34149	0.755114	0.956846	1.07026	0.830647	1.37898	0.599529	0.930766
cg11650874	Wald ratio	1	0.968977	0.883485	1.06274	0.503665	0.859334	0.976121	0.889999	1.07058	0.608052	0.998841	0.965052	0.879906	1.05844	0.450329	0.860903	1.04505	0.952842	1.14617	0.349812	0.870522
cg11665583	Wald ratio	1	1.00797	0.876666	1.15893	0.911282	0.986269	1.07252	0.932815	1.23316	0.325473	0.998841	1.01066	0.879009	1.16203	0.881619	0.976473	1.11144	0.966661	1.2779	0.137858	0.706677
cg11693986	Wald ratio	1	1.33075	1.16881	1.51512	1.58716e-05	0.00114276	1.21842	1.07015	1.38723	0.00284339	0.097806	1.2096	1.0624	1.37718	0.00404823	0.0728681	1.14791	1.00823	1.30696	0.0371825	0.495767
cg11816229	IVW	3	0.96177	0.89629	1.03203	0.278578	0.946889	0.940917	0.840388	1.05347	0.290786	0.97616	0.985169	0.88096	1.10171	0.793363	0.980605	0.981369	0.930562	1.03495	0.488055	0.913687
cg11846064	IVW	3	0.998695	0.949982	1.04991	0.959192	0.984345	0.993136	0.944693	1.04406	0.787175	0.97616	1.02386	0.973916	1.07636	0.355455	0.980605	0.980158	0.881663	1.08966	0.710695	0.960835
cg11924452	Wald ratio	1	0.860733	0.621688	1.19169	0.366272	0.79271	1.03449	0.747191	1.43227	0.838123	0.998841	1.11749	0.807139	1.54718	0.503353	0.876807	0.867517	0.626588	1.20109	0.391896	0.901957
cg11985116	Wald ratio	1	1.05607	0.857893	1.30002	0.60692	0.918131	0.962033	0.781504	1.18426	0.715085	0.998841	0.951292	0.772778	1.17104	0.637694	0.956846	1.08037	0.877633	1.32994	0.465985	0.911004
cg11997806	IVW	2	1.00232	0.852806	1.17804	0.977594	0.984345	1.02595	0.919593	1.14461	0.646386	0.97616	0.992085	0.863747	1.13949	0.91048	0.980605	0.953727	0.831153	1.09438	0.499651	0.914549
cg12002047	Wald ratio	1	1.10131	0.958019	1.26602	0.174809	0.682867	1.05863	0.920899	1.21697	0.422999	0.998841	1.01416	0.882214	1.16585	0.843231	0.976473	1.13676	0.988865	1.30679	0.071461	0.584681
cg12035402	IVW	3	0.960997	0.850186	1.08625	0.524481	0.968541	0.958199	0.843004	1.08914	0.513497	0.97616	0.985751	0.831848	1.16813	0.868391	0.980605	0.876245	0.735074	1.04453	0.140494	0.702471
cg12126344	Wald ratio	1	1.03493	0.883246	1.21267	0.671104	0.940869	1.02984	0.8789	1.2067	0.716129	0.998841	1.01113	0.86293	1.18478	0.891146	0.976473	1.12445	0.959646	1.31756	0.146891	0.716826
cg12127863	IVW	2	1.0086	0.905419	1.12354	0.876407	0.971537	1.02113	0.948689	1.09911	0.577533	0.97616	1.00069	0.910741	1.09951	0.988615	0.99313	0.974539	0.881782	1.07705	0.613273	0.957257
cg12128589	IVW	2	1.04439	0.979909	1.11312	0.181612	0.850097	0.997734	0.918225	1.08413	0.957295	0.97616	1.01009	0.947724	1.07656	0.757536	0.980605	0.979634	0.91915	1.0441	0.526859	0.914549
cg12226735	IVW	3	0.992812	0.920312	1.07102	0.85208	0.971537	1.03931	0.925005	1.16773	0.516622	0.97616	1.01673	0.838778	1.23243	0.865803	0.980605	0.957258	0.887354	1.03267	0.258861	0.825354
cg12389685	Wald ratio	1	0.917241	0.742182	1.13359	0.423998	0.825076	0.939306	0.760036	1.16086	0.562255	0.998841	0.999533	0.808769	1.23529	0.996554	0.999329	1.05895	0.856842	1.30872	0.596064	0.930766
cg12575674	Wald ratio	1	1.04188	0.890956	1.21838	0.607324	0.918131	1.07179	0.916531	1.25335	0.385195	0.998841	0.92462	0.790679	1.08125	0.326303	0.781078	0.99679	0.852394	1.16565	0.967877	0.997354
cg12588301	Wald ratio	1	1.07176	0.934753	1.22886	0.320644	0.75872	1.01732	0.887271	1.16644	0.805595	0.998841	0.947035	0.825968	1.08585	0.435505	0.860903	0.890616	0.776762	1.02116	0.096922	0.653044
cg12640482	IVW	5	0.983193	0.917816	1.05323	0.629235	0.968541	0.978204	0.916263	1.04433	0.509062	0.97616	0.952769	0.884803	1.02596	0.200063	0.923066	1.02481	0.957803	1.09649	0.477542	0.913687
cg12658374	IVW	2	0.912208	0.848871	0.980271	0.0123234	0.262891	0.940946	0.875614	1.01115	0.0973356	0.97616	0.950973	0.867984	1.0419	0.280577	0.960367	1.0023	0.805691	1.24688	0.983551	0.998091
cg12664173	Wald ratio	1	1.01158	0.918347	1.11427	0.815485	0.978582	0.981024	0.890609	1.08062	0.697756	0.998841	0.934372	0.848257	1.02923	0.16883	0.646584	1.07317	0.97426	1.18212	0.152317	0.721111
cg12695612	Wald ratio	1	1.08203	0.958667	1.22127	0.201763	0.682867	0.998801	0.884925	1.12733	0.984499	0.998841	1.00055	0.886477	1.12931	0.99286	0.998407	1.05269	0.932674	1.18816	0.405707	0.901957
cg12741231	IVW	6	0.984653	0.924045	1.04924	0.633257	0.968541	0.97597	0.918812	1.03668	0.429561	0.97616	0.997694	0.934231	1.06547	0.945114	0.980605	1.00448	0.961073	1.04984	0.842911	0.960835
cg12780873	Wald ratio	1	0.842852	0.734398	0.967324	0.0149853	0.163476	0.864429	0.753198	0.992087	0.0381679	0.473808	0.929012	0.809471	1.06621	0.294744	0.768899	0.953826	0.831091	1.09469	0.501145	0.911004
cg12834730	IVW	2	1.03986	0.997351	1.08418	0.0664395	0.616118	1.05717	1.01395	1.10223	0.00904027	0.397772	1.03277	0.990551	1.07679	0.129972	0.714844	0.97062	0.930939	1.01199	0.161427	0.715213
cg12871285	Wald ratio	1	0.913039	0.828134	1.00665	0.0677095	0.406257	0.992227	0.899958	1.09396	0.875473	0.998841	1.02033	0.925452	1.12494	0.686036	0.956846	1.05722	0.958909	1.16561	0.263819	0.807735
cg12877354	Wald ratio	1	0.980944	0.816154	1.17901	0.837537	0.982128	0.999864	0.831896	1.20175	0.998841	0.998841	0.97207	0.808771	1.16834	0.762735	0.956846	0.968305	0.805638	1.16382	0.73141	0.937407
cg13103051	Wald ratio	1	0.982427	0.932976	1.0345	0.501037	0.859334	0.996227	0.946083	1.04903	0.88594	0.998841	0.971601	0.922695	1.0231	0.274226	0.749422	1.0195	0.968181	1.07353	0.46367	0.911004
cg13121938	IVW	2	1.01956	0.935799	1.11082	0.657834	0.971537	1.03857	0.960264	1.12325	0.344066	0.97616	1.04746	0.968489	1.13287	0.246287	0.960367	0.975631	0.902075	1.05519	0.53732	0.916359
cg13157158	Wald ratio	1	0.962383	0.851414	1.08782	0.539609	0.890159	1.02642	0.908065	1.1602	0.676567	0.998841	0.94111	0.832593	1.06377	0.331546	0.781078	1.08771	0.962289	1.22948	0.178614	0.770889
cg13166171	Wald ratio	1	0.977598	0.870218	1.09823	0.702722	0.946094	1.01219	0.901011	1.13709	0.838269	0.998841	1.10072	0.979816	1.23654	0.105983	0.545611	1.00249	0.892371	1.12619	0.96665	0.997354
cg13170640	IVW	2	1.0227	0.904436	1.15644	0.720297	0.971537	1.04278	0.941406	1.15508	0.422052	0.97616	1.08829	0.982486	1.20548	0.104934	0.670173	1.09216	0.985978	1.20977	0.0911461	0.60013
cg13226362	Wald ratio	1	1.03779	0.936712	1.14978	0.478004	0.859334	0.961942	0.86825	1.06574	0.458005	0.998841	1.02454	0.924754	1.1351	0.64282	0.956846	0.892261	0.805355	0.988544	0.0292291	0.422406
cg13235717	Wald ratio	1	1.12508	1.04896	1.20673	0.000976554	0.027043	1.14097	1.06377	1.22377	0.000224673	0.0180006	1.11367	1.03832	1.19449	0.00259596	0.057381	0.992463	0.925313	1.06449	0.832371	0.960428
cg13261971	Wald ratio	1	1.03051	0.870992	1.21925	0.726116	0.946094	1.02647	0.867576	1.21447	0.760749	0.998841	0.984056	0.831726	1.16428	0.851415	0.976473	0.940203	0.794661	1.1124	0.47239	0.911004
cg13386903	IVW	2	1.09927	0.88641	1.36324	0.388725	0.946889	1.06844	0.904785	1.2617	0.43514	0.97616	1.10608	0.99095	1.23459	0.0721957	0.55667	1.01079	0.921488	1.10874	0.820133	0.960835
cg13392885	IVW	2	0.949846	0.847202	1.06493	0.377842	0.946889	0.92217	0.821283	1.03545	0.170475	0.97616	0.980372	0.874429	1.09915	0.734044	0.980605	0.941314	0.839592	1.05536	0.299957	0.851929
cg13409070	Wald ratio	1	0.885582	0.800811	0.979326	0.0179364	0.179364	0.936583	0.84693	1.03573	0.201876	0.998841	0.930032	0.841006	1.02848	0.157667	0.646584	0.93594	0.846349	1.03501	0.197187	0.806675
cg13439189	IVW	4	0.937329	0.888249	0.98912	0.0183403	0.310375	0.977086	0.925925	1.03107	0.398234	0.97616	0.968489	0.917778	1.022	0.243266	0.960367	1.01521	0.962053	1.07131	0.582215	0.934944
cg13457427	IVW	2	1.05319	0.952408	1.16465	0.312562	0.946889	1.02157	0.923807	1.12967	0.677589	0.97616	1.04382	0.915977	1.1895	0.519999	0.980605	0.934296	0.844887	1.03317	0.185417	0.75478
cg13700912	IVW	5	1.0654	0.965821	1.17524	0.205744	0.857877	1.09139	0.989492	1.20379	0.0803298	0.97616	1.13675	1.0007	1.29129	0.0487466	0.55667	1.11379	1.02928	1.20523	0.00743231	0.233587
cg13748287	Wald ratio	1	1.05727	0.910818	1.22728	0.464108	0.859334	1.06879	0.920742	1.24065	0.38182	0.998841	1.03458	0.891268	1.20094	0.65496	0.956846	0.929257	0.800534	1.07868	0.334818	0.858917
cg13784460	Wald ratio	1	0.998628	0.942963	1.05758	0.962575	0.988672	0.983977	0.929129	1.04206	0.580945	0.998841	0.957819	0.904429	1.01436	0.140823	0.633702	1.01273	0.956275	1.07251	0.66565	0.930766
cg13803727	Wald ratio	1	1.21902	0.971626	1.52941	0.0870282	0.489534	1.03441	0.824482	1.29779	0.770026	0.998841	1.09889	0.875876	1.37869	0.415162	0.858957	0.956308	0.762229	1.1998	0.699475	0.937407
cg13835894	IVW	2	1.00738	0.975469	1.04033	0.654417	0.971537	0.996395	0.964833	1.02899	0.825933	0.97616	1.00915	0.977189	1.04217	0.578973	0.980605	0.9967	0.965129	1.0293	0.840475	0.960835
cg13845952	Wald ratio	1	1.04346	0.890969	1.22204	0.597676	0.918131	1.09838	0.937865	1.28636	0.244367	0.998841	1.16126	0.991561	1.36001	0.0636161	0.464817	0.951108	0.812116	1.11389	0.534007	0.930766
cg13908507	IVW	4	1.00973	0.92668	1.10023	0.82497	0.971537	1.03137	0.946541	1.12381	0.480556	0.97616	1.00404	0.909999	1.1078	0.935962	0.980605	0.990842	0.909344	1.07964	0.833604	0.960835
cg13946929	Wald ratio	1	1.02467	0.863177	1.21638	0.780624	0.962413	1.10721	0.932705	1.31435	0.244488	0.998841	1.12938	0.951385	1.34068	0.164388	0.646584	0.953126	0.802909	1.13145	0.58325	0.930766
cg14037769	Wald ratio	1	0.919389	0.802146	1.05377	0.227223	0.717547	0.909422	0.79345	1.04234	0.17252	0.998841	0.959671	0.837291	1.09994	0.554224	0.906661	0.969384	0.845766	1.11107	0.655052	0.930766
cg14039368	Wald ratio	1	1.06514	0.967342	1.17282	0.199044	0.682867	1.00092	0.909018	1.10211	0.985084	0.998841	0.970904	0.881759	1.06906	0.547894	0.906661	0.964614	0.876046	1.06214	0.463441	0.911004
cg14041561	IVW	6	1.01176	0.979509	1.04508	0.479304	0.964986	1.00597	0.973901	1.03909	0.718804	0.97616	0.985618	0.954198	1.01807	0.380794	0.980605	0.992406	0.944995	1.0422	0.760212	0.960835
cg14067541	Wald ratio	1	0.911911	0.813531	1.02219	0.11337	0.544175	0.991365	0.884414	1.11125	0.881636	0.998841	0.97048	0.865782	1.08784	0.606929	0.945997	1.00469	0.8963	1.12618	0.935992	0.993448
cg14081861	Wald ratio	1	1.01237	0.84269	1.21622	0.895477	0.986269	1.03549	0.861931	1.24399	0.709458	0.998841	1.02598	0.854015	1.23257	0.784082	0.956846	1.13371	0.943688	1.36199	0.179999	0.770889
cg14108380	IVW	2	1.03176	0.955561	1.11402	0.424482	0.951177	1.03742	0.947628	1.13572	0.426386	0.97616	1.04637	0.892679	1.22653	0.575976	0.980605	1.00629	0.962638	1.05193	0.781551	0.960835
cg14172375	Wald ratio	1	1.06512	0.950794	1.1932	0.276143	0.75872	0.986443	0.880559	1.10506	0.813736	0.998841	1.03375	0.922791	1.15806	0.566637	0.909794	1.11163	0.992306	1.2453	0.0677491	0.567201
cg14184130	Wald ratio	1	0.954731	0.763843	1.19332	0.683976	0.943415	0.873999	0.699253	1.09242	0.236674	0.998841	0.818674	0.654989	1.02326	0.0787606	0.464817	0.911835	0.729524	1.13971	0.417385	0.901957
cg14187585	Wald ratio	1	0.91878	0.836553	1.00909	0.0765869	0.451988	1.02273	0.931203	1.12326	0.638407	0.998841	1.0287	0.936637	1.12982	0.554149	0.906661	1.03103	0.938758	1.13237	0.522922	0.919883
cg14240790	Wald ratio	1	0.992161	0.851204	1.15646	0.919817	0.986269	0.937277	0.804117	1.09249	0.407357	0.998841	0.990358	0.849657	1.15436	0.901372	0.976473	1.09142	0.936359	1.27215	0.263174	0.807735
cg14288399	IVW	2	0.968652	0.734006	1.27831	0.821944	0.971537	0.97015	0.817208	1.15171	0.729173	0.97616	0.979112	0.777848	1.23245	0.857311	0.980605	0.996678	0.883963	1.12377	0.956667	0.997473
cg14301764	IVW	2	1.185	1.0237	1.3717	0.0229776	0.337005	1.03312	0.892496	1.1959	0.662508	0.97616	1.12261	0.947879	1.32956	0.180283	0.885286	1.19126	0.986517	1.4385	0.068924	0.599162
cg14311597	Wald ratio	1	1.05957	0.915269	1.22662	0.438532	0.831811	1.00273	0.866166	1.16082	0.970933	0.998841	0.988271	0.85368	1.14408	0.874494	0.976473	1.02814	0.888122	1.19024	0.710203	0.937407
cg14329059	IVW	3	1.00959	0.972264	1.04835	0.619542	0.968541	1.01369	0.976218	1.05261	0.479135	0.97616	0.988628	0.952079	1.02658	0.551808	0.980605	1.00391	0.966799	1.04245	0.838957	0.960835
cg14352298	Wald ratio	1	0.956437	0.886644	1.03172	0.249256	0.729529	0.988712	0.916565	1.06654	0.769026	0.998841	0.994383	0.921821	1.07266	0.884147	0.976473	0.977349	0.906031	1.05428	0.553405	0.930766
cg14581803	IVW	2	1.09866	0.988109	1.22158	0.0820479	0.657457	1.03105	0.950585	1.11832	0.460811	0.97616	1.04059	0.959384	1.12867	0.337167	0.976591	0.958479	0.883682	1.03961	0.30631	0.851929
cg14603085	Wald ratio	1	0.950684	0.797956	1.13264	0.571388	0.902192	0.89992	0.755347	1.07216	0.237932	0.998841	0.847832	0.711627	1.01011	0.0646803	0.464817	0.964003	0.809135	1.14851	0.681588	0.930766
cg14688451	IVW	7	1.05334	0.985357	1.12602	0.126847	0.777561	1.05006	1.00744	1.09448	0.0208664	0.560349	1.06978	1.01512	1.12739	0.0117148	0.345615	1.03575	0.989247	1.08444	0.133949	0.702471
cg14690649	IVW	2	1.03242	0.923478	1.15421	0.574971	0.968541	0.985944	0.913136	1.06456	0.717597	0.97616	0.932459	0.863742	1.00664	0.0733792	0.55667	1.03872	0.962171	1.12136	0.330727	0.876187
cg14762454	Wald ratio	1	0.91389	0.781942	1.0681	0.257696	0.737033	0.8995	0.76963	1.05128	0.183075	0.998841	0.920501	0.787599	1.07583	0.297761	0.771179	1.00577	0.860558	1.17549	0.942338	0.993448
cg14817211	Wald ratio	1	1.02365	0.823861	1.27189	0.83289	0.982128	1.05083	0.845737	1.30566	0.65447	0.998841	1.13525	0.913677	1.41055	0.252183	0.714952	1.19576	0.962382	1.48574	0.106555	0.653044
cg14861584	IVW	2	1.006	0.950577	1.06466	0.836072	0.971537	1.02406	0.948729	1.10536	0.541986	0.97616	1.03653	0.96908	1.10868	0.295971	0.960367	1.0199	0.944819	1.10095	0.613515	0.957257
cg14879065	IVW	5	0.974798	0.938174	1.01285	0.191406	0.857877	0.985678	0.957679	1.0145	0.326515	0.97616	0.973142	0.940439	1.00698	0.11851	0.670173	0.989343	0.965974	1.01328	0.379699	0.913687
cg14897188	Wald ratio	1	0.908811	0.748969	1.10277	0.332626	0.75872	0.92009	0.758265	1.11645	0.398748	0.998841	0.904799	0.745663	1.0979	0.310741	0.77957	0.945269	0.779015	1.147	0.568468	0.930766
cg14919643	Wald ratio	1	1.06387	0.897838	1.26061	0.474498	0.859334	1.03037	0.869569	1.22091	0.729625	0.998841	1.08301	0.913993	1.28329	0.356965	0.799859	0.909949	0.767939	1.07822	0.27569	0.807735
cg15205568	Wald ratio	1	0.875562	0.734938	1.04309	0.136834	0.615272	0.936062	0.785722	1.11517	0.459491	0.998841	0.9406	0.78953	1.12057	0.492996	0.876807	1.03037	0.864882	1.22752	0.737688	0.937407
cg15473084	Wald ratio	1	1.0512	0.863258	1.28006	0.619296	0.918131	1.02921	0.845197	1.25328	0.774526	0.998841	0.92907	0.762964	1.13134	0.46412	0.860903	1.01155	0.830695	1.23177	0.909044	0.993448
cg15491094	Wald ratio	1	1.08593	0.881298	1.33808	0.439011	0.831811	1.07638	0.873545	1.32631	0.489621	0.998841	0.979547	0.79496	1.207	0.846192	0.976473	1.04675	0.849503	1.28981	0.667968	0.930766
cg15616998	Wald ratio	1	0.994224	0.767485	1.28795	0.965012	0.988672	0.894634	0.690608	1.15894	0.399181	0.998841	0.897541	0.692852	1.1627	0.413059	0.858957	1.17248	0.905086	1.51886	0.228256	0.807735
cg15622805	IVW	2	1.15045	1.03596	1.27759	0.00877529	0.262891	1.11788	1.00663	1.24141	0.0371928	0.681868	1.1763	0.879059	1.57404	0.274565	0.960367	1.00154	0.901876	1.11222	0.977007	0.998091
cg15708618	Wald ratio	1	1.07527	0.867173	1.33332	0.508397	0.863316	1.12512	0.907372	1.39512	0.28271	0.998841	1.24401	1.00326	1.54255	0.0466333	0.40973	1.31189	1.058	1.62672	0.013371	0.370274
cg15889548	IVW	2	0.966897	0.741766	1.26036	0.803421	0.971537	0.976476	0.762773	1.25005	0.850168	0.97616	1.04234	0.91542	1.18686	0.531312	0.980605	0.952449	0.678961	1.3361	0.777854	0.960835
cg15925940	IVW	2	1.01765	0.978584	1.05828	0.380949	0.946889	1.01992	0.980764	1.06064	0.32337	0.97616	0.997558	0.942464	1.05587	0.932765	0.980605	1.01434	0.975397	1.05484	0.475963	0.913687
cg15932961	Wald ratio	1	0.952292	0.862991	1.05083	0.330533	0.75872	0.962542	0.87228	1.06214	0.44729	0.998841	0.930302	0.843063	1.02657	0.150412	0.646584	0.955368	0.86578	1.05423	0.363438	0.87225
cg15984460	Wald ratio	1	1.20314	0.998949	1.44908	0.0513055	0.338945	1.20885	1.00369	1.45595	0.045631	0.546639	1.26208	1.04788	1.52006	0.0141731	0.188974	0.994241	0.8255	1.19747	0.951464	0.995718
cg15985184	Wald ratio	1	0.985983	0.833913	1.16579	0.868815	0.984237	0.991058	0.838205	1.17179	0.916301	0.998841	0.978798	0.827836	1.15729	0.802014	0.965635	1.14375	0.967347	1.35232	0.116052	0.655219
cg16014906	IVW	2	1.09074	0.975534	1.21956	0.127237	0.777561	0.994929	0.889839	1.11243	0.928875	0.97616	1.06141	0.8841	1.27429	0.522765	0.980605	1.02687	0.889781	1.18509	0.716809	0.960835
cg16064364	Wald ratio	1	1.00621	0.929873	1.08882	0.87772	0.986269	1.00086	0.924929	1.08303	0.982899	0.998841	1.00692	0.930526	1.08959	0.863989	0.976473	0.937123	0.866025	1.01406	0.1067	0.653044
cg16147221	IVW	2	1.00362	0.945775	1.06499	0.905146	0.974294	1.00197	0.944222	1.06324	0.948262	0.97616	0.991319	0.934187	1.05194	0.773422	0.980605	1.00356	0.915045	1.10064	0.939862	0.989329
cg16182302	Wald ratio	1	0.938684	0.858052	1.02689	0.167321	0.676802	0.956837	0.874645	1.04675	0.335608	0.998841	0.913703	0.835217	0.999565	0.0488963	0.419111	0.899973	0.822666	0.984545	0.0214533	0.422406
cg16214693	Wald ratio	1	1.06791	0.919383	1.24044	0.389825	0.806534	1.1957	1.0294	1.38887	0.0193262	0.366181	1.09666	0.944136	1.27383	0.227184	0.714952	1.26829	1.09189	1.47318	0.00186734	0.133259
cg16233311	IVW	2	0.944648	0.777548	1.14766	0.566419	0.968541	0.942834	0.780096	1.13952	0.542571	0.97616	0.944528	0.729731	1.22255	0.664621	0.980605	1.05553	0.993514	1.12142	0.080229	0.60013
cg16235962	IVW	2	1.05839	0.922712	1.21402	0.417492	0.946889	1.06459	0.941168	1.20419	0.319471	0.97616	1.05494	0.958562	1.16101	0.273866	0.960367	0.873009	0.793251	0.960786	0.00546299	0.20031
cg16280667	Wald ratio	1	0.965036	0.856218	1.08768	0.559862	0.890159	0.976575	0.866455	1.10069	0.69777	0.998841	1.00585	0.89243	1.13369	0.923864	0.976473	0.945	0.838441	1.0651	0.354048	0.870522
cg16361915	Wald ratio	1	1.1782	0.925675	1.49962	0.182708	0.682867	1.18814	0.933482	1.51227	0.161302	0.998841	1.17416	0.922498	1.49447	0.192053	0.684544	0.960489	0.754625	1.22251	0.74325	0.937407
cg16559275	Wald ratio	1	1.43381	1.15741	1.77621	0.00097404	0.027043	1.40984	1.13806	1.74652	0.00166855	0.0667422	1.42444	1.14984	1.7646	0.00120408	0.0394063	1.04406	0.842795	1.29339	0.693107	0.937407
cg16560256	Wald ratio	1	0.964408	0.840902	1.10605	0.604227	0.918131	0.945379	0.82431	1.08423	0.421767	0.998841	1.03521	0.902637	1.18726	0.620645	0.954838	0.955944	0.833522	1.09635	0.519308	0.919883
cg16572224	IVW	5	0.973668	0.934697	1.01426	0.200399	0.857877	1.00501	0.970739	1.04048	0.777859	0.97616	0.980721	0.949299	1.01318	0.241318	0.960367	0.996016	0.960445	1.0329	0.829633	0.960835
cg16595750	IVW	2	0.963389	0.909194	1.02081	0.206723	0.857877	0.963548	0.909345	1.02098	0.208746	0.97616	0.982513	0.927242	1.04108	0.550357	0.980605	1.01421	0.946353	1.08692	0.689697	0.960835
cg16600634	Wald ratio	1	0.864259	0.624081	1.19687	0.379846	0.80438	0.862037	0.622476	1.19379	0.371492	0.998841	0.695262	0.502048	0.962834	0.0286702	0.344042	0.917645	0.66263	1.2708	0.604897	0.930766
cg16613029	Wald ratio	1	0.951977	0.866232	1.04621	0.306806	0.75872	0.978668	0.890518	1.07554	0.654324	0.998841	0.917521	0.834879	1.00834	0.0738614	0.464817	0.993997	0.904467	1.09239	0.900495	0.993448
cg16674047	Wald ratio	1	0.947111	0.895923	1.00122	0.0552605	0.349013	0.969903	0.917483	1.02532	0.281035	0.998841	1.00883	0.954303	1.06647	0.756552	0.956846	1.0209	0.965723	1.07923	0.465605	0.911004
cg16689962	Wald ratio	1	0.746759	0.582115	0.957969	0.0215676	0.199085	0.732846	0.57127	0.940121	0.0144494	0.288988	0.651014	0.50748	0.835144	0.000731116	0.0370083	0.75238	0.586497	0.96518	0.0251634	0.422406
cg16723180	Wald ratio	1	0.772445	0.633705	0.941559	0.0105833	0.149941	0.777265	0.637659	0.947435	0.0126107	0.26705	0.738663	0.605991	0.900381	0.00270966	0.057381	0.795105	0.652295	0.96918	0.0232124	0.422406
cg16795280	IVW	2	0.986333	0.92044	1.05694	0.696464	0.971537	1.00358	0.942987	1.06807	0.910416	0.97616	1.00428	0.943648	1.06882	0.892953	0.980605	0.94421	0.8872	1.00488	0.07081	0.599162
cg17015467	IVW	5	0.984094	0.962791	1.00587	0.151023	0.830626	0.996187	0.972177	1.02079	0.758904	0.97616	1.0123	0.982771	1.04272	0.418297	0.980605	1.03588	1.01345	1.0588	0.00159439	0.16629
cg17037231	Wald ratio	1	1.08467	0.962579	1.22224	0.182208	0.682867	1.09846	0.974816	1.23778	0.123232	0.92424	1.18597	1.05248	1.33639	0.00511689	0.0877182	0.894412	0.793739	1.00785	0.0670117	0.567201
cg17053854	IVW	2	1.10076	0.826235	1.46649	0.511903	0.968541	1.13829	0.902694	1.43539	0.273616	0.97616	1.12145	0.99648	1.2621	0.0572371	0.55667	0.81915	0.718649	0.933706	0.00281613	0.16629
cg17055833	Wald ratio	1	1.06926	0.859217	1.33064	0.548415	0.890159	1.08943	0.875425	1.35574	0.442712	0.998841	1.09438	0.879409	1.36191	0.41891	0.860903	1.07898	0.867027	1.34274	0.495725	0.911004
cg17109042	IVW	3	1.0175	0.927978	1.11566	0.71193	0.971537	1.01365	0.944039	1.0884	0.708717	0.97616	1.01117	0.934203	1.09447	0.783361	0.980605	1.03304	0.98841	1.07968	0.149138	0.709549
cg17125688	IVW	5	1.02618	0.97668	1.07818	0.305617	0.946889	1.00975	0.962897	1.05889	0.688845	0.97616	1.00876	0.969044	1.0501	0.670406	0.980605	1.00697	0.973601	1.04148	0.686285	0.960835
cg17166812	Wald ratio	1	1.00897	0.865718	1.17592	0.909016	0.986269	0.967375	0.83003	1.12745	0.671155	0.998841	1.02131	0.876311	1.19031	0.787199	0.957405	0.89089	0.764404	1.03831	0.139182	0.706677
cg17264670	Wald ratio	1	1.18583	0.935429	1.50325	0.159007	0.665609	0.9787	0.77204	1.24068	0.858795	0.998841	0.953663	0.752289	1.20894	0.695015	0.956846	1.00018	0.788982	1.26791	0.998824	0.999919
cg17385414	Wald ratio	1	0.838418	0.726936	0.966997	0.0154771	0.163875	0.92262	0.799942	1.06411	0.268566	0.998841	0.929826	0.80619	1.07242	0.317557	0.77957	1.07781	0.934493	1.2431	0.303341	0.827293
cg17405812	Wald ratio	1	0.994183	0.76711	1.28847	0.964825	0.988672	1.01494	0.783126	1.31537	0.910743	0.998841	1.14024	0.879807	1.47776	0.321178	0.781078	1.0447	0.806087	1.35394	0.740987	0.937407
cg17415033	IVW	6	1.01624	0.974021	1.06028	0.456841	0.95814	1.02913	0.974124	1.08724	0.305564	0.97616	1.00566	0.951799	1.06256	0.840836	0.980605	0.999826	0.958292	1.04316	0.993585	0.998091
cg17452316	IVW	4	1.0294	0.840061	1.26142	0.779906	0.971537	1.01198	0.861797	1.18833	0.88449	0.97616	0.997336	0.902376	1.10229	0.958319	0.980605	0.948708	0.889903	1.0114	0.10678	0.602351
cg17461234	Wald ratio	1	0.98685	0.828033	1.17613	0.882448	0.986269	1.0475	0.878919	1.24841	0.604227	0.998841	1.04494	0.876776	1.24536	0.623381	0.954967	0.93119	0.781331	1.10979	0.425824	0.901957
cg17516156	Wald ratio	1	1.20611	1.04421	1.39312	0.0108291	0.149941	1.07679	0.932243	1.24375	0.314422	0.998841	0.938347	0.812384	1.08384	0.386893	0.829057	1.08096	0.935854	1.24857	0.289803	0.816484
cg17569438	IVW	3	1.01618	0.92309	1.11867	0.74328	0.971537	0.99839	0.906926	1.09908	0.973784	0.978231	0.952403	0.865152	1.04845	0.31984	0.976591	0.86018	0.77613	0.953331	0.00409136	0.18002
cg17581870	IVW	4	1.00763	0.868748	1.16871	0.919988	0.974294	0.991835	0.890165	1.10512	0.881891	0.97616	0.997756	0.922637	1.07899	0.95513	0.980605	1.05906	0.979326	1.14529	0.150751	0.709549
cg17744604	Wald ratio	1	1.19269	0.908087	1.56648	0.205215	0.682867	1.05372	0.802282	1.38397	0.706758	0.998841	0.972182	0.740199	1.27687	0.839269	0.976473	1.1709	0.8915	1.53787	0.25667	0.807735
cg17808866	Wald ratio	1	1.0788	0.926243	1.25649	0.329522	0.75872	1.04381	0.896193	1.21573	0.581551	0.998841	1.14789	0.985561	1.33696	0.0762233	0.464817	1.15513	0.991772	1.34539	0.0637686	0.567201
cg17886536	IVW	2	0.944515	0.881872	1.01161	0.103024	0.774586	0.971619	0.90464	1.04356	0.429501	0.97616	0.950018	0.88701	1.0175	0.143069	0.767687	1.02401	0.956098	1.09675	0.497924	0.914549
cg17893108	IVW	8	1.01674	0.975445	1.05979	0.432514	0.951177	1.01316	0.972011	1.05606	0.536447	0.97616	1.01401	0.972822	1.05694	0.510788	0.980605	0.982097	0.942204	1.02368	0.393167	0.913687
cg17903782	Wald ratio	1	1.04597	0.933934	1.17144	0.436855	0.831811	0.982307	0.877093	1.10014	0.757442	0.998841	0.933972	0.833935	1.04601	0.237288	0.714952	0.967677	0.86403	1.08376	0.569727	0.930766
cg17924225	IVW	2	0.95905	0.843248	1.09076	0.524222	0.968541	0.954518	0.874705	1.04161	0.296089	0.97616	0.97195	0.89068	1.06064	0.523067	0.980605	1.01821	0.933072	1.11112	0.685421	0.960835
cg17940694	Wald ratio	1	1.07039	0.843979	1.35753	0.574806	0.903625	0.97372	0.76776	1.23493	0.826149	0.998841	0.975082	0.768834	1.23666	0.835138	0.976473	1.03299	0.814495	1.3101	0.788923	0.949874
cg18017853	IVW	2	1.03048	0.914758	1.16084	0.621287	0.968541	1.02246	0.91718	1.13983	0.688657	0.97616	1.02515	0.927981	1.13249	0.624935	0.980605	0.980517	0.878669	1.09417	0.725123	0.960835
cg18038361	Wald ratio	1	0.93269	0.867136	1.0032	0.060921	0.37813	0.996777	0.926718	1.07213	0.930803	0.998841	1.00262	0.932152	1.07842	0.943882	0.982074	1.0111	0.940033	1.08754	0.766595	0.941892
cg18050997	Wald ratio	1	0.957101	0.811599	1.12869	0.602263	0.918131	0.913125	0.774309	1.07683	0.280049	0.998841	1.00753	0.85436	1.18816	0.928966	0.976473	1.08372	0.918968	1.27801	0.339274	0.858917
cg18163062	Wald ratio	1	0.985191	0.901367	1.07681	0.742267	0.946094	1.01512	0.92875	1.10952	0.740798	0.998841	0.992283	0.907856	1.08456	0.864425	0.976473	0.96059	0.878859	1.04992	0.375495	0.894403
cg18172358	IVW	2	1.02197	0.923245	1.13124	0.675065	0.971537	0.996906	0.900607	1.1035	0.952332	0.97616	1.05129	0.949741	1.16371	0.334495	0.976591	1.09015	0.941352	1.26246	0.249	0.805587
cg18195228	Wald ratio	1	1.00711	0.878208	1.15494	0.91919	0.986269	1.0346	0.902176	1.18646	0.626416	0.998841	0.934019	0.814468	1.07112	0.328655	0.781078	0.952807	0.830852	1.09266	0.489054	0.911004
cg18376335	Wald ratio	1	0.900612	0.718213	1.12933	0.364611	0.79271	0.941233	0.750608	1.18027	0.599907	0.998841	0.952557	0.759638	1.19447	0.673788	0.956846	1.0497	0.837106	1.31628	0.674431	0.930766
cg18401376	Wald ratio	1	1.04828	0.923946	1.18934	0.464178	0.859334	1.08716	0.958213	1.23345	0.194519	0.998841	1.2244	1.07918	1.38917	0.00167221	0.0429997	1.15677	1.01957	1.31243	0.0237703	0.422406
cg18430255	Wald ratio	1	2.51636	2.04261	3.09998	4.26998e-18	1.53719e-15	0.908302	0.737298	1.11897	0.366122	0.998841	0.985444	0.799917	1.214	0.890413	0.976473	1.16632	0.946737	1.43682	0.148267	0.716826
cg18482576	IVW	2	1.0882	0.966964	1.22464	0.160745	0.838856	1.08122	0.960761	1.21679	0.195048	0.97616	1.02362	0.909577	1.15196	0.698468	0.980605	0.990208	0.879887	1.11436	0.870302	0.966371
cg18515624	IVW	2	1.05356	0.94495	1.17466	0.347231	0.946889	1.08709	0.975021	1.21204	0.132504	0.97616	1.10312	0.989398	1.22992	0.0770619	0.565121	1.02381	0.918263	1.14149	0.671643	0.960835
cg18593374	Wald ratio	1	1.07742	0.855557	1.35683	0.526141	0.880981	1.09508	0.869578	1.37906	0.440067	0.998841	1.17058	0.929528	1.47414	0.180636	0.661952	0.98699	0.783746	1.24294	0.911366	0.993448
cg18612040	IVW	2	0.995149	0.90558	1.09358	0.919501	0.974294	0.965876	0.878942	1.06141	0.47059	0.97616	0.914696	0.832368	1.00517	0.0638933	0.55667	0.96455	0.877736	1.05995	0.45322	0.913687
cg18664915	IVW	8	0.992417	0.914647	1.0768	0.854935	0.971537	1.01666	0.962231	1.07417	0.55616	0.97616	0.980806	0.932235	1.03191	0.454509	0.980605	1.01841	0.967981	1.07148	0.481332	0.913687
cg18695670	Wald ratio	1	1.02126	0.85094	1.22568	0.821182	0.981403	0.952302	0.79348	1.14291	0.59957	0.998841	0.847142	0.705858	1.0167	0.0747436	0.464817	1.2964	1.08019	1.55589	0.0052922	0.238149
cg18804722	IVW	3	1.01139	0.929256	1.10079	0.793203	0.971537	1.01631	0.937462	1.1018	0.694524	0.97616	1.0162	0.926027	1.11516	0.734578	0.980605	0.997849	0.945894	1.05266	0.937076	0.989329
cg18939081	IVW	4	0.993069	0.907771	1.08638	0.879352	0.971537	0.989255	0.925244	1.05769	0.751593	0.97616	0.992672	0.91715	1.07441	0.855434	0.980605	1.00705	0.953538	1.06357	0.800873	0.960835
cg19000871	IVW	4	0.97912	0.948777	1.01043	0.188923	0.857877	0.976513	0.951451	1.00223	0.0731709	0.97616	0.957426	0.929312	0.98639	0.0042201	0.232106	0.982996	0.957769	1.00889	0.196055	0.770217
cg19038490	IVW	3	1.02792	0.971578	1.08752	0.338372	0.946889	1.04886	0.991375	1.10968	0.0971549	0.97616	1.03491	0.978189	1.09492	0.232797	0.960367	0.992055	0.937271	1.05004	0.783143	0.960835
cg19215199	IVW	3	0.969901	0.906304	1.03796	0.377108	0.946889	0.970223	0.918923	1.02439	0.275431	0.97616	0.981444	0.92955	1.03624	0.49919	0.980605	0.933453	0.884096	0.985565	0.0129693	0.31694
cg19314882	Wald ratio	1	1.20121	1.00626	1.43394	0.0424566	0.311926	1.05304	0.882129	1.25706	0.567355	0.998841	0.972354	0.81454	1.16074	0.756346	0.956846	1.03995	0.871167	1.24144	0.664605	0.930766
cg19432283	IVW	2	1.17977	1.07401	1.29594	0.000560394	0.0616433	1.12656	1.02557	1.23749	0.0128858	0.420569	1.12808	1.02695	1.23916	0.0119028	0.345615	1.15268	1.04935	1.26619	0.00302346	0.16629
cg19510663	Wald ratio	1	0.897797	0.805016	1.00127	0.0527247	0.338945	0.897652	0.804886	1.00111	0.0523705	0.584659	0.829232	0.743536	0.924803	0.000766409	0.0370083	0.896007	0.803412	0.999275	0.0484927	0.513452
cg19515390	Wald ratio	1	1.03045	0.826233	1.28513	0.790131	0.964126	1.03111	0.82677	1.28597	0.785698	0.998841	1.06531	0.85419	1.32862	0.574497	0.915128	0.747228	0.599144	0.931913	0.00971659	0.349797
cg19545560	Wald ratio	1	0.982944	0.884633	1.09218	0.748991	0.946094	1.01353	0.912156	1.12616	0.802676	0.998841	0.990139	0.891109	1.10017	0.853763	0.976473	1.03226	0.929017	1.14698	0.554823	0.930766
cg19548313	Wald ratio	1	1.03735	0.969752	1.10967	0.286133	0.75872	1.03508	0.967631	1.10724	0.315888	0.998841	1.05286	0.984244	1.12625	0.13411	0.617168	1.0233	0.956619	1.09464	0.502828	0.911004
cg19628469	IVW	3	1.01094	0.973654	1.04965	0.570379	0.968541	0.99106	0.954508	1.02901	0.639533	0.97616	0.990134	0.953615	1.02805	0.605069	0.980605	0.985738	0.949381	1.02349	0.453735	0.913687
cg19633353	Wald ratio	1	0.763621	0.589192	0.98969	0.0415166	0.311375	0.683085	0.527052	0.885311	0.00396768	0.119031	0.681155	0.525563	0.88281	0.00370668	0.0702319	0.971738	0.74977	1.25942	0.82845	0.960428
cg19635644	Wald ratio	1	1.13918	0.936861	1.38519	0.191475	0.682867	1.04204	0.856971	1.26707	0.679772	0.998841	0.99779	0.820582	1.21327	0.982305	0.994725	0.903616	0.743134	1.09876	0.309656	0.83271
cg19765378	IVW	6	1.0012	0.953628	1.05114	0.961554	0.984345	1.03235	0.970998	1.09758	0.308432	0.97616	0.980809	0.934208	1.02973	0.435255	0.980605	0.931892	0.831486	1.04442	0.225225	0.774209
cg19860752	Wald ratio	1	0.992788	0.924393	1.06624	0.84245	0.984237	0.974935	0.907771	1.04707	0.485785	0.998841	0.990416	0.922185	1.06369	0.791436	0.959316	1.00693	0.937559	1.08143	0.84966	0.973906
cg19879483	Wald ratio	1	0.990818	0.942563	1.04154	0.717251	0.946094	0.986733	0.938677	1.03725	0.600072	0.998841	1.01882	0.969206	1.07098	0.464087	0.860903	1.02118	0.971445	1.07346	0.410683	0.901957
cg19879491	Wald ratio	1	1.08542	0.908374	1.29697	0.366942	0.79271	1.06894	0.894585	1.27728	0.463038	0.998841	1.15048	0.96282	1.37471	0.122844	0.581893	1.05109	0.879646	1.25595	0.583361	0.930766
cg19971102	IVW	3	1.0209	0.810713	1.28557	0.860424	0.971537	1.00582	0.811431	1.24677	0.957771	0.97616	0.988889	0.784742	1.24614	0.924545	0.980605	1.01538	0.945313	1.09064	0.675665	0.960835
cg20083995	Wald ratio	1	1.00574	0.853359	1.18533	0.94558	0.988672	0.968533	0.821791	1.14148	0.702891	0.998841	0.974658	0.826988	1.1487	0.759436	0.956846	0.979	0.830672	1.15381	0.80012	0.950638
cg20119871	IVW	2	1.07466	0.955307	1.20893	0.230604	0.919691	1.03752	0.922289	1.16715	0.539737	0.97616	1.09824	0.976265	1.23546	0.11874	0.670173	1.15329	0.946749	1.40488	0.156629	0.715213
cg20402658	Wald ratio	1	1.05974	0.851352	1.31914	0.603466	0.918131	0.985763	0.79192	1.22705	0.897864	0.998841	1.03991	0.83542	1.29445	0.726101	0.956846	0.813853	0.653815	1.01306	0.06521	0.567201
cg20570797	Wald ratio	1	0.956934	0.82832	1.10552	0.549983	0.890159	0.934869	0.80922	1.08003	0.360418	0.998841	0.949689	0.822049	1.09715	0.483313	0.869963	1.04093	0.901027	1.20256	0.585934	0.930766
cg20611272	IVW	4	0.949621	0.886613	1.01711	0.140016	0.80107	0.969659	0.925143	1.01632	0.198808	0.97616	0.975505	0.924835	1.02895	0.362153	0.980605	0.964301	0.920946	1.0097	0.12142	0.66781
cg20655458	IVW	4	0.985291	0.926988	1.04726	0.633954	0.968541	1.00464	0.945192	1.06783	0.881769	0.97616	1.05139	0.98918	1.11752	0.107304	0.670173	0.98055	0.922528	1.04222	0.527944	0.914549
cg20656830	Wald ratio	1	1.35068	1.15276	1.58259	0.000200472	0.00899109	1.30243	1.11158	1.52606	0.0010813	0.0486583	1.16942	0.998057	1.37021	0.0528754	0.442678	1.19654	1.0212	1.40198	0.0264503	0.422406
cg20680669	Wald ratio	1	0.906991	0.770061	1.06827	0.242359	0.729529	0.968712	0.822464	1.14097	0.703436	0.998841	0.99279	0.842907	1.16932	0.930939	0.976473	0.850994	0.722518	1.00231	0.0533214	0.518803
cg20780013	IVW	5	0.966643	0.921008	1.01454	0.169131	0.840863	0.976219	0.891973	1.06842	0.601185	0.97616	0.976286	0.932088	1.02258	0.309937	0.960367	0.962288	0.895002	1.03463	0.29862	0.851929
cg20792062	Wald ratio	1	1.17831	1.02895	1.34935	0.0176589	0.179364	1.07045	0.934758	1.22583	0.324923	0.998841	1.10612	0.965908	1.26668	0.144727	0.64323	0.981077	0.856718	1.12349	0.782351	0.94728
cg20806264	Wald ratio	1	0.989771	0.838039	1.16897	0.903611	0.986269	1.04064	0.881106	1.22905	0.638966	0.998841	1.0763	0.911302	1.27117	0.386478	0.829057	1.09778	0.929494	1.29654	0.271843	0.807735
cg20935245	IVW	5	0.972444	0.91835	1.02973	0.338622	0.946889	0.980855	0.939306	1.02424	0.381392	0.97616	0.985129	0.936127	1.0367	0.564916	0.980605	0.979047	0.954195	1.00455	0.106483	0.602351
cg20942219	IVW	2	1.04631	0.957312	1.14358	0.318231	0.946889	1.05448	0.964787	1.15251	0.242159	0.97616	1.11098	0.925226	1.33403	0.259559	0.960367	1.07646	0.984899	1.17653	0.104267	0.602351
cg20943353	IVW	4	1.05748	1.01142	1.10565	0.0139033	0.262891	1.03082	0.98592	1.07777	0.181565	0.97616	1.06352	1.01719	1.11195	0.00672784	0.296025	1.00925	0.965285	1.05521	0.685413	0.960835
cg21029612	IVW	2	0.944783	0.866833	1.02974	0.196052	0.857877	0.955732	0.876879	1.04168	0.302728	0.97616	0.924018	0.847781	1.00711	0.0720616	0.55667	0.971756	0.891581	1.05914	0.514316	0.914549
cg21042179	Wald ratio	1	1.20619	1.03062	1.41168	0.0195026	0.184761	1.30992	1.11925	1.53307	0.00076923	0.0461538	1.45983	1.24734	1.70853	2.43257e-06	0.000437862	0.946061	0.808352	1.10723	0.489657	0.911004
cg21099575	IVW	2	0.96921	0.882793	1.06409	0.511596	0.968541	0.966692	0.880499	1.06132	0.477111	0.97616	0.968892	0.797429	1.17722	0.750463	0.980605	0.988688	0.79872	1.22384	0.916769	0.983371
cg21155367	Wald ratio	1	0.99278	0.953034	1.03418	0.728154	0.946094	0.982582	0.943244	1.02356	0.399264	0.998841	0.976154	0.937073	1.01686	0.246954	0.714952	1.00641	0.966115	1.04838	0.759356	0.941892
cg21157923	Wald ratio	1	1.66686	1.24302	2.23522	0.000641833	0.023106	1.55959	1.16303	2.09137	0.00298852	0.097806	1.3997	1.0438	1.87697	0.0246821	0.306399	1.10828	0.826475	1.48618	0.492196	0.911004
cg21175995	Wald ratio	1	1.01621	0.85169	1.21251	0.858378	0.984237	1.02063	0.855392	1.21778	0.82075	0.998841	0.968083	0.811356	1.15509	0.71886	0.956846	0.93077	0.780084	1.11057	0.425924	0.901957
cg21186778	Wald ratio	1	0.918873	0.820528	1.02901	0.142943	0.627553	0.957418	0.854947	1.07217	0.451181	0.998841	0.948451	0.84694	1.06213	0.359479	0.799859	0.954308	0.85217	1.06869	0.418073	0.901957
cg21217093	IVW	2	0.985414	0.901396	1.07726	0.746571	0.971537	0.960599	0.878697	1.05013	0.376642	0.97616	0.909926	0.832345	0.994739	0.0378922	0.521018	0.982682	0.857944	1.12556	0.800861	0.960835
cg21275283	Wald ratio	1	1.00286	0.871402	1.15414	0.968246	0.988672	0.965863	0.839257	1.11157	0.628022	0.998841	0.999997	0.868916	1.15085	0.999969	0.999969	0.906898	0.788021	1.04371	0.172809	0.768038
cg21329975	IVW	3	0.986824	0.919662	1.05889	0.712265	0.971537	0.99321	0.930234	1.06045	0.838456	0.97616	0.992961	0.909014	1.08466	0.875457	0.980605	1.01747	0.982297	1.05391	0.334544	0.876187
cg21425232	IVW	2	0.967688	0.909025	1.03014	0.303278	0.946889	0.950652	0.893022	1.012	0.112719	0.97616	0.979092	0.904951	1.05931	0.598943	0.980605	0.98432	0.924649	1.04784	0.620373	0.957727
cg21444002	Wald ratio	1	0.985327	0.760262	1.27702	0.911041	0.986269	0.946575	0.730361	1.2268	0.678143	0.998841	1.06263	0.819906	1.37721	0.646129	0.956846	0.876461	0.676263	1.13593	0.318919	0.844198
cg21537049	Wald ratio	1	1.0807	0.941931	1.23991	0.268371	0.750691	0.991999	0.864621	1.13814	0.908792	0.998841	0.954245	0.831714	1.09483	0.504164	0.876807	1.01313	0.883038	1.16239	0.852423	0.973906
cg21600380	IVW	3	0.926533	0.791118	1.08513	0.343862	0.946889	0.953289	0.85803	1.05912	0.373145	0.97616	1.01823	0.922899	1.12341	0.718663	0.980605	0.98525	0.842825	1.15174	0.852021	0.960835
cg21628794	IVW	3	1.00403	0.918001	1.09812	0.929856	0.978796	0.996529	0.957391	1.03727	0.864925	0.97616	0.981819	0.943259	1.02195	0.369394	0.980605	1.0273	0.986954	1.06929	0.187646	0.75478
cg21770060	Wald ratio	1	0.998592	0.955056	1.04411	0.950617	0.988672	0.9767	0.934118	1.02122	0.299908	0.998841	0.977535	0.934917	1.0221	0.317776	0.77957	1.01975	0.975294	1.06624	0.389757	0.901957
cg21851672	Wald ratio	1	1.04233	0.828498	1.31136	0.723392	0.946094	1.06877	0.849515	1.34462	0.57018	0.998841	0.815957	0.648564	1.02656	0.0825167	0.479129	1.15806	0.920482	1.45695	0.21032	0.806909
cg22020813	Wald ratio	1	1.04372	0.904772	1.20401	0.557147	0.890159	1.03793	0.899747	1.19732	0.609574	0.998841	1.02189	0.885846	1.17883	0.766419	0.956846	1.08359	0.939331	1.25	0.270743	0.807735
cg22025454	Wald ratio	1	0.954229	0.856947	1.06255	0.393104	0.808671	0.969771	0.870904	1.07986	0.57581	0.998841	1.06017	0.952085	1.18052	0.286877	0.75938	0.944435	0.848151	1.05165	0.297384	0.822911
cg22042908	Wald ratio	1	1.58189	1.18339	2.11458	0.00195404	0.0502467	1.21648	0.910032	1.62612	0.185721	0.998841	1.34813	1.00852	1.80211	0.0436636	0.40973	0.84808	0.634438	1.13366	0.2658	0.807735
cg22128197	Wald ratio	1	0.995918	0.953464	1.04026	0.853969	0.984237	0.973618	0.932115	1.01697	0.228999	0.998841	0.991515	0.949249	1.03566	0.70144	0.956846	1.01106	0.967961	1.05608	0.620671	0.930766
cg22160073	Wald ratio	1	0.943747	0.776281	1.14734	0.561295	0.890159	1.01207	0.832482	1.2304	0.90417	0.998841	1.02998	0.84721	1.25217	0.766952	0.956846	0.956196	0.786522	1.16248	0.653125	0.930766
cg22192692	Wald ratio	1	1.01647	0.869857	1.18779	0.837162	0.982128	1.00366	0.858896	1.17282	0.963345	0.998841	0.896199	0.766935	1.04725	0.167877	0.646584	0.90641	0.775673	1.05918	0.216271	0.806909
cg22203607	Wald ratio	1	1.02025	0.929595	1.11974	0.672866	0.940869	1.00302	0.913902	1.10084	0.94929	0.998841	0.915346	0.834014	1.00461	0.0624423	0.464817	0.962288	0.876785	1.05613	0.418101	0.901957
cg22247041	IVW	2	1.01412	0.929407	1.10656	0.752672	0.971537	1.05001	0.962293	1.14572	0.272903	0.97616	1.00293	0.919146	1.09435	0.947637	0.980605	0.966393	0.870783	1.0725	0.520128	0.914549
cg22272100	Wald ratio	1	1.01108	0.809989	1.26209	0.922422	0.986269	0.997118	0.798805	1.24466	0.979649	0.998841	1.11452	0.892858	1.39121	0.337898	0.781683	1.02136	0.818223	1.27492	0.851833	0.973906
cg22281206	Wald ratio	1	0.903773	0.780407	1.04664	0.176628	0.682867	0.922412	0.796502	1.06823	0.280772	0.998841	0.909207	0.785099	1.05293	0.203672	0.69771	0.91446	0.789635	1.05902	0.232393	0.807735
cg22311200	Wald ratio	1	0.883028	0.79979	0.974928	0.0137911	0.15515	0.911965	0.826	1.00688	0.0681034	0.64519	0.880875	0.79784	0.972551	0.0120394	0.173368	1.0474	0.948665	1.1564	0.359288	0.870522
cg22320962	IVW	2	1.03626	0.921458	1.16536	0.552135	0.968541	1.0357	0.920962	1.16474	0.558166	0.97616	1.06761	0.949334	1.20062	0.274804	0.960367	1.0252	0.866924	1.21237	0.771156	0.960835
cg22355224	Wald ratio	1	1.00575	0.887037	1.14034	0.928737	0.986269	0.993127	0.875906	1.12603	0.91429	0.998841	1.02091	0.900409	1.15753	0.746761	0.956846	0.93872	0.827921	1.06435	0.32372	0.850652
cg22500280	IVW	2	1.08147	1.00181	1.16747	0.0448207	0.547809	1.05154	0.974081	1.13515	0.197993	0.97616	1.09739	1.01656	1.18465	0.0172808	0.345615	1.01381	0.939134	1.09443	0.725307	0.960835
cg22510462	Wald ratio	1	0.99475	0.859958	1.15067	0.94351	0.988672	0.963743	0.833153	1.1148	0.619101	0.998841	0.978365	0.845794	1.13172	0.768436	0.956846	0.915256	0.791236	1.05872	0.23327	0.807735
cg22585562	Wald ratio	1	1.04236	0.880228	1.23435	0.63055	0.925778	1.02046	0.861733	1.20841	0.814398	0.998841	0.957575	0.808634	1.13395	0.61525	0.950601	1.05962	0.894809	1.25479	0.501949	0.911004
cg22748722	IVW	2	0.880382	0.796081	0.973609	0.0131083	0.262891	0.922547	0.797679	1.06696	0.277268	0.97616	0.927731	0.705701	1.21962	0.590938	0.980605	0.998083	0.838094	1.18861	0.982826	0.998091
cg22851864	IVW	7	0.997784	0.96499	1.03169	0.896464	0.971537	1.00121	0.968303	1.03523	0.943493	0.97616	0.996945	0.964179	1.03082	0.85757	0.980605	0.990088	0.957547	1.02373	0.559055	0.930795
cg22862746	Wald ratio	1	0.907654	0.718979	1.14584	0.415102	0.821476	0.862825	0.683469	1.08925	0.214617	0.998841	0.989297	0.78365	1.24891	0.927882	0.976473	0.849534	0.672941	1.07247	0.170208	0.765936
cg22923006	IVW	4	1.04655	0.99678	1.0988	0.0672129	0.616118	1.03922	1.00303	1.07671	0.0334067	0.668134	1.02704	0.971893	1.08532	0.343359	0.980605	1.01193	0.943832	1.08494	0.738616	0.960835
cg22966391	Wald ratio	1	0.976011	0.87947	1.08315	0.647717	0.935384	0.999281	0.900438	1.10897	0.989198	0.998841	1.12147	1.01054	1.24458	0.0309755	0.348474	0.996004	0.897485	1.10534	0.939934	0.993448
cg23020795	IVW	7	0.974255	0.909978	1.04307	0.453857	0.95814	0.980989	0.938551	1.02535	0.39497	0.97616	0.98566	0.929319	1.04542	0.630525	0.980605	0.968366	0.920973	1.0182	0.209274	0.774209
cg23050873	IVW	2	0.977434	0.955134	1.00025	0.0525739	0.596926	0.968058	0.945972	0.990659	0.00583349	0.397772	0.981348	0.958959	1.00426	0.109817	0.670173	1.01757	0.994352	1.04133	0.139147	0.702471
cg23052855	IVW	9	0.993056	0.96148	1.02567	0.672522	0.971537	0.994841	0.963208	1.02751	0.753703	0.97616	0.989506	0.948458	1.03233	0.625523	0.980605	1.01984	0.984394	1.05656	0.276374	0.851929
cg23195373	IVW	4	1.07576	1.00545	1.15098	0.034202	0.442614	1.05961	0.999764	1.12303	0.0509329	0.806199	1.0399	0.969438	1.11548	0.274424	0.960367	1.08324	0.991144	1.1839	0.0777676	0.60013
cg23198262	IVW	4	0.990053	0.880946	1.11267	0.866738	0.971537	0.996041	0.909084	1.09132	0.932181	0.97616	1.00401	0.941564	1.0706	0.902764	0.980605	1.06394	0.936395	1.20886	0.34145	0.883752
cg23278359	Wald ratio	1	0.924518	0.835253	1.02332	0.129785	0.595645	0.933555	0.843417	1.03333	0.184443	0.998841	1.00805	0.910721	1.11579	0.876967	0.976473	0.975611	0.881413	1.07988	0.633639	0.930766
cg23319171	IVW	2	0.976714	0.841589	1.13353	0.75645	0.971537	0.930153	0.80147	1.0795	0.340548	0.97616	1.0212	0.879918	1.18516	0.782479	0.980605	0.911499	0.785397	1.05785	0.222559	0.774209
cg23347790	IVW	2	1.10335	0.932902	1.30493	0.250666	0.946889	1.0566	0.942338	1.18472	0.345733	0.97616	1.06689	0.818811	1.39013	0.631562	0.980605	1.05693	0.921616	1.2121	0.428285	0.913687
cg23441210	Wald ratio	1	0.952517	0.795835	1.14005	0.59573	0.918131	0.977776	0.816939	1.17028	0.806369	0.998841	0.846989	0.707666	1.01374	0.0701192	0.464817	1.03501	0.864761	1.23878	0.707418	0.937407
cg23464319	Wald ratio	1	1.00338	0.890991	1.12994	0.955604	0.988672	1.02333	0.908707	1.15241	0.70357	0.998841	0.983114	0.872995	1.10712	0.778722	0.956846	1.03018	0.914791	1.16013	0.623704	0.930766
cg23479065	Wald ratio	1	1.18227	0.872243	1.60248	0.280554	0.75872	1.03399	0.762849	1.40151	0.829434	0.998841	1.12935	0.833202	1.53076	0.433065	0.860903	1.20162	0.886523	1.62872	0.236518	0.807735
cg23497644	IVW	2	0.966209	0.893611	1.0447	0.388364	0.946889	0.989289	0.944673	1.03601	0.647398	0.97616	0.922697	0.56235	1.51395	0.750143	0.980605	0.908641	0.715381	1.15411	0.432317	0.913687
cg23567726	IVW	2	0.945161	0.807508	1.10628	0.482493	0.964986	0.958572	0.858731	1.07002	0.450856	0.97616	0.91619	0.820764	1.02271	0.118803	0.670173	0.973424	0.872037	1.0866	0.631229	0.957727
cg23636802	Wald ratio	1	1.1707	0.964911	1.42038	0.110074	0.535495	1.22736	1.01161	1.48913	0.0377986	0.473808	1.22571	1.01025	1.48712	0.0390777	0.40973	1.16342	0.958905	1.41154	0.124892	0.676659
cg23641319	Wald ratio	1	0.99305	0.832407	1.1847	0.938253	0.988672	0.957946	0.802982	1.14282	0.633213	0.998841	0.930199	0.779723	1.10972	0.421578	0.860903	1.05649	0.885587	1.26038	0.541592	0.930766
cg23657003	IVW	2	0.963475	0.916792	1.01254	0.142008	0.80107	0.944958	0.899172	0.993076	0.0254704	0.560349	0.954224	0.907988	1.00281	0.0644398	0.55667	1.04915	0.998318	1.10258	0.058282	0.58282
cg23670794	IVW	2	0.936134	0.8397	1.04364	0.234103	0.919691	0.993696	0.891332	1.10782	0.909222	0.97616	0.949359	0.851563	1.05839	0.348797	0.980605	1.07095	0.960629	1.19394	0.216521	0.774209
cg23678165	Wald ratio	1	0.862059	0.773487	0.960772	0.00728603	0.138051	0.888738	0.797425	0.990506	0.0329692	0.473808	0.869095	0.779801	0.968614	0.0111961	0.167942	0.805404	0.722653	0.89763	9.13544e-05	0.0328876
cg23835923	Wald ratio	1	0.998963	0.798558	1.24966	0.992757	0.998303	0.895117	0.715544	1.11975	0.332098	0.998841	0.899016	0.718661	1.12463	0.351415	0.799859	0.888218	0.71003	1.11113	0.299448	0.822911
cg23851515	IVW	2	1.03255	0.958534	1.11228	0.398651	0.946889	1.0272	0.953572	1.10652	0.479395	0.97616	1.03046	0.940886	1.12856	0.51782	0.980605	1.02636	0.918847	1.14645	0.644899	0.960835
cg23873200	Wald ratio	1	1.04848	0.830073	1.32436	0.691179	0.946094	0.970484	0.768323	1.22584	0.801505	0.998841	0.963857	0.763076	1.21747	0.757403	0.956846	0.952235	0.753875	1.20279	0.681304	0.930766
cg23884358	Wald ratio	1	1.00412	0.90445	1.11477	0.93855	0.988672	1.01202	0.911563	1.12354	0.822789	0.998841	1.00138	0.901985	1.11174	0.979317	0.994725	1.0256	0.923802	1.13862	0.635496	0.930766
cg23898320	Wald ratio	1	0.813428	0.692765	0.955107	0.011713	0.150595	0.933051	0.794644	1.09557	0.397623	0.998841	0.942369	0.802579	1.10651	0.468714	0.860903	0.966563	0.823184	1.13491	0.678039	0.930766
cg23994191	IVW	3	1.02619	0.964844	1.09143	0.411107	0.946889	1.00097	0.946459	1.05862	0.972909	0.978231	1.01779	0.962365	1.07641	0.537031	0.980605	1.00459	0.949881	1.06245	0.872667	0.966371
cg24062157	IVW	6	1.00986	0.983307	1.03713	0.470516	0.958458	1.01164	0.985038	1.03895	0.394754	0.97616	1.00872	0.982203	1.03596	0.522803	0.980605	1.01064	0.984071	1.03793	0.4361	0.913687
cg24090192	Wald ratio	1	0.983726	0.915988	1.05647	0.65217	0.935384	0.999032	0.930239	1.07291	0.978775	0.998841	0.979094	0.911674	1.0515	0.561626	0.906661	1.0054	0.936165	1.07975	0.882483	0.9897
cg24101979	Wald ratio	1	0.855668	0.675433	1.084	0.196483	0.682867	0.860142	0.678964	1.08967	0.211876	0.998841	0.893875	0.705592	1.1324	0.352549	0.799859	1.02883	0.812117	1.30336	0.813828	0.960428
cg24102242	Wald ratio	1	1.04954	0.911445	1.20857	0.501709	0.859334	1.00788	0.875264	1.16059	0.913154	0.998841	0.970173	0.842518	1.11717	0.67398	0.956846	0.901419	0.782811	1.038	0.149339	0.716826
cg24143221	IVW	3	1.03484	0.913563	1.17221	0.590263	0.968541	0.992873	0.876518	1.12467	0.910447	0.97616	1.00426	0.886567	1.13757	0.946754	0.980605	0.975197	0.831877	1.14321	0.756796	0.960835
cg24388061	Wald ratio	1	1.06215	0.918493	1.22827	0.416083	0.821476	1.01186	0.875008	1.17012	0.873628	0.998841	1.01595	0.878545	1.17485	0.830958	0.976473	0.941217	0.813917	1.08843	0.413858	0.901957
cg24409539	IVW	5	0.987823	0.924578	1.05539	0.716658	0.971537	0.972807	0.918082	1.03079	0.350677	0.97616	1.00171	0.940844	1.06651	0.95743	0.980605	1.01157	0.965385	1.05997	0.629382	0.957727
cg24442435	Wald ratio	1	0.965454	0.842957	1.10575	0.611548	0.918131	1.01428	0.885591	1.16168	0.837672	0.998841	0.891537	0.778419	1.02109	0.0972235	0.534588	0.879263	0.767702	1.00704	0.0630656	0.567201
cg24468765	Wald ratio	1	1.0778	0.924883	1.25599	0.337209	0.75872	1.04872	0.89993	1.2221	0.542297	0.998841	1.03201	0.885589	1.20263	0.686532	0.956846	1.01062	0.867239	1.17771	0.892339	0.993448
cg24480227	Wald ratio	1	0.974485	0.849263	1.11817	0.712637	0.946094	0.975466	0.850118	1.1193	0.723358	0.998841	1.04379	0.909662	1.19769	0.541371	0.906157	0.774959	0.675376	0.889226	0.000280091	0.0455266
cg24641186	Wald ratio	1	1.16862	1.05497	1.29451	0.00283474	0.0650985	1.10921	1.00134	1.22871	0.0470717	0.546639	1.1704	1.05658	1.29649	0.00257568	0.057381	1.08551	0.979942	1.20245	0.115987	0.655219
cg24643062	Wald ratio	1	1.01716	0.921547	1.12269	0.73549	0.946094	1.0092	0.914333	1.11391	0.855748	0.998841	0.9612	0.870847	1.06093	0.432038	0.860903	1.08411	0.982201	1.19659	0.108841	0.653044
cg24677192	Wald ratio	1	1.00979	0.84921	1.20074	0.912189	0.986269	1.03015	0.866329	1.22494	0.736768	0.998841	1.08257	0.910416	1.28728	0.369255	0.810559	1.10367	0.928159	1.31237	0.264293	0.807735
cg24752582	Wald ratio	1	0.867324	0.735299	1.02305	0.091128	0.504709	0.874818	0.741652	1.03189	0.11243	0.879889	0.920437	0.780327	1.0857	0.325105	0.781078	0.974745	0.826368	1.14976	0.761429	0.941892
cg24823764	IVW	2	1.00269	0.940001	1.06955	0.935065	0.979592	0.99641	0.918413	1.08103	0.931088	0.97616	1.02819	0.963911	1.09676	0.398632	0.980605	0.999921	0.937408	1.0666	0.998091	0.998091
cg24876969	IVW	5	1.01531	0.935198	1.10229	0.717038	0.971537	0.982018	0.89524	1.07721	0.70066	0.97616	1.02619	0.931966	1.12993	0.598838	0.980605	1.02288	0.929264	1.12592	0.644166	0.960835
cg24950817	Wald ratio	1	0.912691	0.7612	1.09433	0.32386	0.75872	0.920654	0.767841	1.10388	0.371989	0.998841	1.0076	0.840355	1.20813	0.934844	0.976473	0.998659	0.832898	1.19741	0.988434	0.997354
cg25020204	IVW	2	0.991727	0.88179	1.11537	0.889776	0.971537	0.994222	0.888133	1.11298	0.919824	0.97616	0.975154	0.879738	1.08092	0.631999	0.980605	1.01594	0.963001	1.07179	0.562458	0.930795
cg25021532	Wald ratio	1	1.1036	0.890139	1.36826	0.368727	0.79271	1.025	0.826738	1.2708	0.821884	0.998841	0.951859	0.767747	1.18012	0.652804	0.956846	0.963346	0.777011	1.19436	0.733483	0.937407
cg25107528	Wald ratio	1	1.0504	0.86709	1.27245	0.615323	0.918131	1.06083	0.875702	1.28509	0.546181	0.998841	0.962196	0.794282	1.16561	0.693692	0.956846	0.990988	0.818049	1.20049	0.92628	0.993448
cg25117091	IVW	3	1.02228	0.969726	1.07768	0.41317	0.946889	0.986605	0.935885	1.04007	0.616485	0.97616	0.972733	0.903452	1.04733	0.463337	0.980605	1.00032	0.934674	1.07058	0.992648	0.998091
cg25161283	Wald ratio	1	0.990817	0.911636	1.07688	0.82813	0.982128	1.00081	0.920828	1.08773	0.984843	0.998841	0.984262	0.905604	1.06975	0.708917	0.956846	0.946671	0.871018	1.02889	0.197166	0.806675
cg25300390	Wald ratio	1	0.9019	0.786754	1.0339	0.138436	0.615272	0.938254	0.818467	1.07557	0.360418	0.998841	0.97929	0.854264	1.12261	0.763941	0.956846	1.03071	0.899115	1.18155	0.664299	0.930766
cg25433496	Wald ratio	1	1.00891	0.871123	1.16849	0.905735	0.986269	1.01043	0.872433	1.17025	0.889859	0.998841	1.03076	0.889989	1.1938	0.685918	0.956846	1.10638	0.955281	1.28138	0.177224	0.770889
cg25443836	IVW	2	1.02185	0.784181	1.33156	0.872834	0.971537	1.05805	0.859199	1.30292	0.595245	0.97616	1.09315	0.802876	1.48837	0.571645	0.980605	0.999022	0.872564	1.14381	0.988691	0.998091
cg25449924	Wald ratio	1	1.10004	0.90591	1.33577	0.335804	0.75872	1.03406	0.851574	1.25565	0.735296	0.998841	1.0285	0.846998	1.2489	0.776638	0.956846	0.840681	0.692322	1.02083	0.0797953	0.630177
cg25453841	Wald ratio	1	1.11016	0.937958	1.31396	0.224294	0.717547	1.14678	0.968903	1.35731	0.111241	0.879889	1.31577	1.11168	1.55733	0.00141705	0.0425116	1.14805	0.969973	1.35881	0.10839	0.653044
cg25573368	IVW	2	1.13316	0.994906	1.29063	0.0596898	0.616118	1.15694	0.962604	1.39052	0.120238	0.97616	1.24334	0.969894	1.59388	0.0856564	0.607884	1.17818	0.999407	1.38893	0.0508275	0.535335
cg25604316	Wald ratio	1	1.03847	0.878728	1.22724	0.657825	0.936036	0.985181	0.833641	1.16427	0.860927	0.998841	0.925422	0.783073	1.09365	0.363075	0.801883	1.0527	0.890773	1.24406	0.54672	0.930766
cg25605550	Wald ratio	1	1.2025	0.953642	1.5163	0.119054	0.563939	1.10399	0.875521	1.39208	0.402995	0.998841	0.932044	0.739157	1.17527	0.551921	0.906661	0.916201	0.726593	1.15529	0.45942	0.911004
cg25664021	IVW	4	1.01289	0.912997	1.12372	0.8089	0.971537	1.01248	0.930853	1.10126	0.772435	0.97616	1.00328	0.913804	1.10153	0.94515	0.980605	1.07215	1.01174	1.13617	0.0185418	0.336878
cg25705266	IVW	6	1.03555	0.967136	1.1088	0.316466	0.946889	1.01827	0.950999	1.0903	0.603598	0.97616	1.03423	0.965906	1.10739	0.33443	0.976591	1.03622	0.967765	1.10952	0.307542	0.851929
cg25705936	Wald ratio	1	1.06172	0.89522	1.25918	0.491354	0.859334	1.00604	0.848275	1.19315	0.944822	0.998841	1.01781	0.858202	1.20711	0.839216	0.976473	1.05704	0.89128	1.25364	0.523822	0.919883
cg25775386	Wald ratio	1	0.997753	0.919789	1.08233	0.956787	0.988672	0.993552	0.915917	1.07777	0.876168	0.998841	0.998974	0.920915	1.08365	0.980278	0.994725	0.985951	0.90891	1.06952	0.733227	0.937407
cg25791279	IVW	5	1.11456	1.04096	1.19336	0.00186102	0.081885	1.08101	1.00963	1.15745	0.0254288	0.560349	1.04732	0.974303	1.12581	0.209861	0.939929	1.0666	0.996166	1.14202	0.0643447	0.599162
cg25841802	Wald ratio	1	1.04923	0.916058	1.20175	0.487742	0.859334	1.05747	0.923258	1.21119	0.419696	0.998841	1.09065	0.952229	1.2492	0.210161	0.69771	1.0776	0.940834	1.23425	0.280464	0.807735
cg25868831	IVW	3	0.996066	0.940719	1.05467	0.892513	0.971537	0.98473	0.930012	1.04267	0.597797	0.97616	0.967096	0.913359	1.024	0.251358	0.960367	0.983735	0.929073	1.04161	0.573975	0.934944
cg25916993	Wald ratio	1	0.869574	0.790115	0.957024	0.00425675	0.0866953	0.897453	0.815446	0.987707	0.0268972	0.421	0.937654	0.851974	1.03195	0.187934	0.676562	0.972971	0.884064	1.07082	0.575173	0.930766
cg25918267	IVW	3	1.10282	0.856562	1.41987	0.447795	0.95814	1.05795	0.850343	1.31625	0.613237	0.97616	1.04825	0.817355	1.34436	0.710497	0.980605	1.08131	0.86742	1.34795	0.486931	0.913687
cg25921502	IVW	4	0.989562	0.94319	1.03821	0.668268	0.971537	0.98667	0.940433	1.03518	0.583667	0.97616	0.993526	0.946969	1.04237	0.790834	0.980605	0.989078	0.886002	1.10415	0.844938	0.960835
cg25976434	IVW	2	1.02413	0.943084	1.11213	0.570872	0.968541	1.01586	0.935474	1.10316	0.708304	0.97616	1.00703	0.927344	1.09357	0.867663	0.980605	0.902474	0.831059	0.980026	0.0146996	0.31694
cg26018431	IVW	2	1.03372	0.904411	1.18152	0.626679	0.968541	1.0236	0.95806	1.09362	0.489661	0.97616	1.03952	0.942294	1.14677	0.439169	0.980605	0.996949	0.867146	1.14618	0.965751	0.99749
cg26050906	Wald ratio	1	1.01123	0.94076	1.08698	0.761902	0.949082	1.01619	0.945374	1.09231	0.663021	0.998841	1.017	0.94613	1.09318	0.647369	0.956846	1.09015	1.01418	1.17181	0.0191718	0.422406
cg26055840	Wald ratio	1	0.767402	0.624829	0.942506	0.0115806	0.150595	0.764806	0.622716	0.939317	0.0105583	0.253399	0.70876	0.577082	0.870483	0.00102801	0.0370083	0.973274	0.792453	1.19535	0.796148	0.950638
cg26135975	Wald ratio	1	1.10908	0.924997	1.32979	0.263551	0.747073	1.07588	0.897305	1.28998	0.429644	0.998841	1.15473	0.963072	1.38453	0.120265	0.581893	1.11492	0.929869	1.3368	0.240085	0.807735
cg26220203	Wald ratio	1	0.990673	0.938416	1.04584	0.734672	0.946094	1.01221	0.958821	1.06858	0.660592	0.998841	1.03066	0.97629	1.08805	0.274788	0.749422	1.01285	0.959422	1.06925	0.644257	0.930766
cg26238800	Wald ratio	1	0.884962	0.735154	1.0653	0.196523	0.682867	0.846262	0.703005	1.01871	0.0777187	0.717404	0.771161	0.640617	0.928307	0.00602919	0.0986595	1.02442	0.851007	1.23318	0.79872	0.950638
cg26253663	IVW	2	0.961957	0.889674	1.04011	0.330474	0.946889	1.0139	0.937714	1.09628	0.729045	0.97616	1.01478	0.938528	1.09723	0.712762	0.980605	0.935402	0.865114	1.0114	0.0938278	0.60013
cg26256560	Wald ratio	1	1.09321	0.927502	1.28853	0.287945	0.75872	1.08893	0.923869	1.28349	0.3097	0.998841	0.971361	0.824119	1.14491	0.728994	0.956846	0.944035	0.800936	1.1127	0.49228	0.911004
cg26257969	Wald ratio	1	1.08728	0.900343	1.31302	0.384662	0.806534	1.05343	0.872314	1.27215	0.588674	0.998841	1.11625	0.924338	1.34802	0.253206	0.714952	1.23707	1.02438	1.49392	0.0270869	0.422406
cg26283240	Wald ratio	1	0.953641	0.833162	1.09154	0.490911	0.859334	0.984985	0.860546	1.12742	0.826216	0.998841	0.905761	0.791331	1.03674	0.150886	0.646584	1.03867	0.907449	1.18887	0.5819	0.930766
cg26330809	Wald ratio	1	1.08088	0.960684	1.2161	0.195977	0.682867	1.02184	0.908213	1.14968	0.719425	0.998841	0.988183	0.878299	1.11182	0.843324	0.976473	0.969499	0.861693	1.09079	0.606537	0.930766
cg26394636	IVW	2	0.993779	0.951401	1.03805	0.778985	0.971537	0.981216	0.939374	1.02492	0.393754	0.97616	1.00964	0.966586	1.05461	0.666074	0.980605	1.04393	0.942087	1.15678	0.411708	0.913687
cg26404463	Wald ratio	1	1.06165	0.935444	1.20489	0.354173	0.78705	1.00666	0.886985	1.14247	0.918161	0.998841	1.00115	0.882132	1.13622	0.985817	0.994725	1.0138	0.893283	1.15059	0.831854	0.960428
cg26407309	Wald ratio	1	1.14895	1.05853	1.24709	0.00090009	0.027043	1.1153	1.02752	1.21057	0.00907485	0.233353	1.13272	1.04358	1.22948	0.00288298	0.0576597	1.04941	0.966824	1.13906	0.248801	0.807735
cg26429381	IVW	2	1.04828	0.952672	1.15348	0.333894	0.946889	1.0349	0.972358	1.10146	0.280767	0.97616	1.01089	0.956335	1.06855	0.702065	0.980605	0.997481	0.944822	1.05307	0.927362	0.985602
cg26492480	Wald ratio	1	0.963619	0.829198	1.11983	0.628753	0.925778	0.996825	0.857772	1.15842	0.966909	0.998841	1.00673	0.866297	1.16993	0.930255	0.976473	1.07264	0.923009	1.24652	0.360299	0.870522
cg26532826	IVW	5	1.02515	0.953667	1.10199	0.500595	0.968541	1.01071	0.962844	1.06095	0.666948	0.97616	1.05642	0.995192	1.12142	0.0715775	0.55667	1.02648	0.969264	1.08707	0.371799	0.913687
cg26545913	Wald ratio	1	0.902267	0.672545	1.21046	0.492715	0.859334	0.937619	0.698896	1.25788	0.667456	0.998841	0.760818	0.567109	1.02069	0.0682452	0.464817	0.930984	0.69395	1.24898	0.633352	0.930766
cg26608982	Wald ratio	1	0.810065	0.64911	1.01093	0.0623488	0.380433	0.908371	0.727883	1.13361	0.395138	0.998841	0.855898	0.685836	1.06813	0.168567	0.646584	0.825479	0.661461	1.03017	0.089693	0.635305
cg26656258	IVW	2	1.06966	0.912818	1.25344	0.405182	0.946889	1.02749	0.876832	1.20403	0.737467	0.97616	1.03679	0.674995	1.59251	0.868945	0.980605	1.14313	0.97552	1.33954	0.098203	0.60013
cg26739849	IVW	2	0.80113	0.680965	0.9425	0.00749017	0.262891	0.85985	0.730878	1.01158	0.0685893	0.97616	0.835059	0.709805	0.982416	0.029708	0.521018	0.94248	0.800299	1.10992	0.47768	0.913687
cg26750927	Wald ratio	1	1.14219	0.999879	1.30476	0.0502051	0.338945	1.16581	1.02055	1.33174	0.0238443	0.4142	1.09062	0.954736	1.24585	0.201338	0.69771	1.02543	0.897664	1.17138	0.711482	0.937407
cg26752663	IVW	3	0.985921	0.902936	1.07653	0.751948	0.971537	0.971896	0.911077	1.03678	0.387252	0.97616	0.941582	0.881928	1.00527	0.0714594	0.55667	0.94867	0.869449	1.03511	0.236256	0.790147
cg26785702	Wald ratio	1	0.99849	0.913414	1.09149	0.973463	0.988672	0.987663	0.90351	1.07965	0.784693	0.998841	1.00808	0.922189	1.10197	0.85938	0.976473	1.02027	0.933337	1.1153	0.658764	0.930766
cg26787096	IVW	2	1.12094	0.902761	1.39184	0.301263	0.946889	1.15491	0.970803	1.37394	0.104043	0.97616	1.17751	0.989796	1.40082	0.0651486	0.55667	0.871078	0.721313	1.05194	0.151585	0.709549
cg26795540	Wald ratio	1	0.873786	0.763324	1.00023	0.0503924	0.338945	0.958611	0.837425	1.09733	0.539873	0.998841	0.893541	0.780582	1.02285	0.102596	0.545611	1.04294	0.91109	1.19386	0.542091	0.930766
cg26869578	Wald ratio	1	1.00188	0.89546	1.12096	0.973782	0.988672	1.0161	0.908168	1.13687	0.780395	0.998841	0.97096	0.867821	1.08636	0.607014	0.945997	1.06958	0.955969	1.1967	0.240362	0.807735
cg26920057	Wald ratio	1	1.18733	1.02901	1.37	0.0186877	0.181826	1.11164	0.963412	1.28267	0.147199	0.998841	1.09563	0.949539	1.2642	0.210992	0.69771	0.958908	0.831049	1.10644	0.565505	0.930766
cg26922546	IVW	3	1.03111	0.958024	1.10978	0.414038	0.946889	0.996371	0.925744	1.07239	0.922783	0.97616	0.989642	0.919493	1.06514	0.781341	0.980605	0.955166	0.88746	1.02804	0.221387	0.774209
cg26945392	Wald ratio	1	1.01163	0.927256	1.10367	0.794735	0.964126	1.02024	0.935155	1.11308	0.651926	0.998841	1.05498	0.966996	1.15098	0.228334	0.714952	1	0.916603	1.09099	0.999919	0.999919
cg26983744	IVW	2	1.06526	0.964884	1.17607	0.21057	0.857877	1.05031	0.951346	1.15957	0.330977	0.97616	1.1785	1.06746	1.30109	0.00114217	0.125638	1.03276	0.935453	1.14019	0.523164	0.914549
cg27017580	Wald ratio	1	1.12744	0.951726	1.33559	0.165255	0.676045	1.03462	0.873378	1.22564	0.693761	0.998841	1.09192	0.921742	1.29351	0.309023	0.77957	0.99898	0.84329	1.18341	0.99058	0.997354
cg27107485	Wald ratio	1	1.03416	0.802282	1.33305	0.795404	0.964126	0.995967	0.772654	1.28382	0.975109	0.998841	1.03964	0.806538	1.34012	0.764067	0.956846	0.917008	0.711399	1.18204	0.503583	0.911004
cg27135989	IVW	2	1.05477	0.98643	1.12784	0.118712	0.775666	1.01829	0.951326	1.08997	0.601479	0.97616	1.05602	0.998629	1.11671	0.0558934	0.55667	1.02672	0.970922	1.08573	0.354984	0.901673
cg27179367	Wald ratio	1	1.01911	0.913026	1.13751	0.735749	0.946094	0.951953	0.852863	1.06256	0.379931	0.998841	0.980809	0.878715	1.09476	0.729687	0.956846	1.04662	0.937673	1.16822	0.416528	0.901957
cg27218154	Wald ratio	1	0.880273	0.756097	1.02484	0.100234	0.506064	0.897903	0.771241	1.04537	0.165103	0.998841	0.856016	0.735262	0.996601	0.0450825	0.40973	1.0135	0.870529	1.17995	0.862793	0.976747
cg27220117	Wald ratio	1	0.930173	0.788919	1.09672	0.389032	0.806534	0.880335	0.746649	1.03796	0.129346	0.9503	0.908722	0.770726	1.07143	0.254698	0.714952	0.973307	0.825503	1.14757	0.747479	0.937407
cg27224809	Wald ratio	1	1.0274	0.89556	1.17864	0.699699	0.946094	1.02291	0.891651	1.17349	0.746476	0.998841	1.0536	0.918398	1.2087	0.456199	0.860903	0.966756	0.842702	1.10907	0.62944	0.930766
cg27235955	Wald ratio	1	0.903716	0.834898	0.978207	0.0122363	0.151899	0.912918	0.843399	0.988167	0.0241617	0.4142	0.874803	0.808186	0.94691	0.00093328	0.0370083	1.01571	0.938361	1.09943	0.699745	0.937407
cg27255115	Wald ratio	1	1.06757	0.910035	1.25239	0.422136	0.825076	1.06784	0.910258	1.25269	0.420404	0.998841	1.1112	0.947224	1.30356	0.195528	0.690098	1.05897	0.902698	1.24229	0.481845	0.911004
cg27298252	Wald ratio	1	0.95162	0.882704	1.02592	0.196038	0.682867	0.979301	0.908381	1.05576	0.585529	0.998841	1.00549	0.932678	1.084	0.886389	0.976473	1.03252	0.95775	1.11314	0.404004	0.901957
cg27312458	IVW	2	0.861201	0.739638	1.00274	0.054266	0.596926	0.91206	0.808904	1.02837	0.132798	0.97616	0.954716	0.751223	1.21333	0.704751	0.980605	0.961075	0.852375	1.08364	0.516759	0.914549
cg27409154	Wald ratio	1	0.853919	0.738463	0.987427	0.0331128	0.270923	0.867542	0.750244	1.00318	0.0552178	0.584659	0.874242	0.756038	1.01093	0.0697762	0.464817	1.02606	0.887331	1.18648	0.728479	0.937407
cg27468270	Wald ratio	1	1.20364	1.00996	1.43446	0.0383845	0.3004	1.10258	0.925163	1.31402	0.275281	0.998841	1.17313	0.984364	1.39811	0.074435	0.464817	1.36518	1.1455	1.62697	0.000505851	0.0455266
cg27490128	IVW	2	0.923665	0.632413	1.34905	0.681179	0.971537	1.27472	0.556576	2.91947	0.565901	0.97616	1.27371	0.572918	2.83171	0.552834	0.980605	1.23529	0.739142	2.06447	0.419996	0.913687
cg27503117	IVW	2	0.977749	0.917016	1.0425	0.491607	0.968541	0.964864	0.904931	1.02877	0.2743	0.97616	0.966407	0.906378	1.03041	0.296314	0.960367	0.986951	0.879175	1.10794	0.823825	0.960835
cg27509213	IVW	2	0.943528	0.837089	1.0635	0.341165	0.946889	0.906945	0.781714	1.05224	0.197618	0.97616	0.876957	0.788681	0.975114	0.0152846	0.345615	1.04552	0.965228	1.13248	0.274903	0.851929
cg27565277	Wald ratio	1	1.05333	0.928981	1.19432	0.417584	0.821476	1.09127	0.962443	1.23734	0.172966	0.998841	1.02793	0.906585	1.16553	0.667293	0.956846	1.02633	0.905168	1.1637	0.685147	0.930766
cg27565382	IVW	4	0.952823	0.802739	1.13097	0.580521	0.968541	0.944995	0.836134	1.06803	0.364923	0.97616	0.957344	0.897567	1.0211	0.185105	0.885286	0.990877	0.937792	1.04697	0.744251	0.960835
cg27570732	Wald ratio	1	0.989174	0.842225	1.16176	0.894467	0.986269	1.04054	0.885963	1.22209	0.628129	0.998841	0.966246	0.822703	1.13483	0.675605	0.956846	1.00813	0.858369	1.18403	0.921343	0.993448
cg27580905	Wald ratio	1	0.978435	0.822273	1.16425	0.80588	0.973546	0.92256	0.775315	1.09777	0.363581	0.998841	0.897122	0.753937	1.0675	0.221052	0.714952	0.970408	0.815527	1.1547	0.73491	0.937407
cg27582585	Wald ratio	1	1.14444	0.915821	1.43013	0.235384	0.729529	1.11996	0.89623	1.39953	0.319048	0.998841	0.997078	0.797897	1.24598	0.979465	0.994725	1.05609	0.845121	1.31972	0.631236	0.930766
cg27618483	Wald ratio	1	1.02508	0.913257	1.15059	0.67429	0.940869	1.02008	0.908803	1.14497	0.735883	0.998841	1.03149	0.918974	1.15779	0.598783	0.945997	1.06696	0.950571	1.1976	0.271418	0.807735
cg27638742	Wald ratio	1	0.955509	0.874455	1.04408	0.314272	0.75872	0.997987	0.91333	1.09049	0.96447	0.998841	0.977286	0.894385	1.06787	0.611445	0.948794	1.09752	1.00441	1.19924	0.0396475	0.504848

## Sheet: Table S7
Supplementary Table S7. MR results of PM10 related DNA methylation with CVD.
			Myocardial infarction					Coronary heart disease					Angina					Heart failure
CpG	Method	n_mQTL	OR	Lower 95% CI	Upper 95% CI	P value	FDR	OR	Lower 95% CI	Upper 95% CI	P value	FDR	OR	Lower 95% CI	Upper 95% CI	P value	FDR	OR	Lower 95% CI	Upper 95% CI	P value	FDR
cg00388195	Wald ratio	1	1.04037	0.784782	1.37919	0.783221	0.834665	0.962605	0.726124	1.2761	0.791035	0.913576	0.967234	0.729616	1.28224	0.81684	0.961071	1.04233	0.78626	1.38179	0.773192	0.878627
cg01716603	IVW	2	0.973011	0.920202	1.02885	0.336566	0.57697	0.968314	0.91576	1.02388	0.25808	0.584697	0.944471	0.880799	1.01275	0.108646	0.385079	1.02005	0.96469	1.07859	0.485587	0.912988
cg02107824	IVW	5	1.01848	0.96762	1.07201	0.483549	0.652538	0.997038	0.953649	1.0424	0.896026	0.962982	1.00161	0.960792	1.04415	0.93977	0.93977	0.963755	0.92946	0.999314	0.0458137	0.549764
cg02179478	Wald ratio	1	0.943293	0.887244	1.00288	0.0617769	0.267145	0.964441	0.907136	1.02537	0.246668	0.794681	0.942299	0.886309	1.00183	0.0572173	0.363774	0.937532	0.881825	0.996757	0.0390243	0.162601
cg02221422	IVW	2	1.06434	1.02161	1.10885	0.00285579	0.0573827	1.04249	1.00483	1.08156	0.0266586	0.290927	1.0138	0.939948	1.09345	0.722476	0.93977	0.992772	0.956908	1.02998	0.699173	0.912988
cg02640147	IVW	4	1.00684	0.960969	1.0549	0.774464	0.926933	1.0088	0.971601	1.04742	0.647721	0.790701	1.03731	1.0005	1.07548	0.0469028	0.294018	1.03911	1.0008	1.07889	0.0453396	0.549764
cg02787562	Wald ratio	1	1.11523	0.990383	1.25582	0.0717861	0.267145	1.08438	0.962982	1.22107	0.181128	0.794681	1.07139	0.951451	1.20645	0.25495	0.825719	1.2162	1.08005	1.36951	0.00123256	0.0154069
cg02893212	Wald ratio	1	0.86176	0.678261	1.0949	0.223284	0.439226	1.02671	0.80809	1.30448	0.829149	0.913576	1.29048	1.01569	1.63961	0.0368482	0.363774	1.09158	0.859143	1.3869	0.473211	0.742514
cg03053456	Wald ratio	1	0.983032	0.857315	1.12718	0.806357	0.834665	0.993675	0.866597	1.13939	0.92758	0.954038	0.9985	0.870805	1.14492	0.98285	0.98285	1.03041	0.898634	1.18151	0.667853	0.828501
cg03830408	Wald ratio	1	0.946856	0.825159	1.0865	0.436555	0.641993	1.0512	0.916095	1.20624	0.476808	0.794681	1.00631	0.87697	1.15472	0.928616	0.967308	1.0362	0.903019	1.18902	0.612424	0.805821
cg05281894	Wald ratio	1	1.08512	0.973489	1.20955	0.140241	0.359925	1.04871	0.940824	1.16897	0.390509	0.794681	1.02724	0.92156	1.14503	0.627547	0.825719	1.03466	0.928216	1.1533	0.538483	0.749672
cg05344430	Wald ratio	1	0.921722	0.727892	1.16717	0.498595	0.686123	0.891313	0.703878	1.12866	0.339473	0.794681	0.982607	0.775974	1.24426	0.884185	0.961071	1.09861	0.867583	1.39116	0.434943	0.742514
cg06518708	Wald ratio	1	0.939462	0.819581	1.07688	0.369934	0.578023	0.940166	0.820195	1.07768	0.3757	0.794681	0.961637	0.838926	1.1023	0.574357	0.825719	1.00345	0.8754	1.15022	0.960613	0.960613
cg07010687	Wald ratio	1	1.3449	1.08918	1.66065	0.00588811	0.0736014	1.10352	0.893701	1.36261	0.35992	0.794681	0.919478	0.74465	1.13535	0.435264	0.825719	0.909676	0.736712	1.12325	0.378957	0.742514
cg07103673	IVW	5	0.988945	0.959623	1.01916	0.469133	0.652538	0.992244	0.962298	1.02312	0.618508	0.790701	0.990207	0.962436	1.01878	0.497719	0.896103	0.983394	0.94803	1.02008	0.370153	0.912988
cg07157333	Wald ratio	1	1.00778	0.952963	1.06576	0.785828	0.834665	1.02253	0.966902	1.08135	0.435064	0.794681	1.03329	0.977082	1.09273	0.25114	0.825719	0.939547	0.888438	0.993597	0.0288813	0.144406
cg07181952	IVW	2	0.986172	0.906617	1.07271	0.745576	0.926933	0.998359	0.931472	1.07005	0.962982	0.962982	0.996073	0.929338	1.0676	0.911446	0.93977	0.972199	0.907064	1.04201	0.425512	0.912988
cg07234388	IVW	3	1.05081	0.984991	1.12102	0.133163	0.499201	1.05143	0.996788	1.10907	0.0654961	0.314382	1.01756	0.964672	1.07334	0.522727	0.896103	0.9853	0.894963	1.08476	0.76278	0.912988
cg07485754	Wald ratio	1	0.906924	0.772831	1.06428	0.231387	0.439226	0.954326	0.813225	1.11991	0.566856	0.885713	0.906989	0.772886	1.06436	0.231728	0.825719	0.910879	0.776201	1.06892	0.252833	0.629011
cg09006292	Wald ratio	1	0.978848	0.897871	1.06713	0.627486	0.784357	0.985762	0.904213	1.07467	0.744798	0.913576	1.00647	0.923212	1.09725	0.883531	0.961071	0.936227	0.858776	1.02066	0.134718	0.471956
cg09695261	Wald ratio	1	0.76248	0.615797	0.944103	0.0128588	0.103827	0.768975	0.621043	0.952146	0.0159594	0.374523	0.774914	0.625839	0.959499	0.0193217	0.363774	0.659784	0.532857	0.816945	0.000136331	0.00340829
cg09792189	Wald ratio	1	0.946999	0.801762	1.11855	0.521453	0.686123	1.01724	0.861233	1.20151	0.84049	0.913576	0.953992	0.807683	1.12681	0.579243	0.825719	1.06253	0.899573	1.255	0.475209	0.742514
cg10938586	IVW	2	1.00174	0.923488	1.08661	0.966646	0.979748	0.98185	0.905155	1.06504	0.658917	0.790701	1.00727	0.928587	1.09261	0.86148	0.93977	0.95962	0.884662	1.04093	0.320567	0.912988
cg11366901	IVW	11	0.994606	0.944907	1.04692	0.836176	0.926933	1.00957	0.97235	1.04822	0.619162	0.790701	1.00861	0.960151	1.05951	0.732916	0.93977	0.969954	0.93293	1.00845	0.124448	0.904442
cg12583927	Wald ratio	1	1.01856	0.856992	1.2106	0.834665	0.834665	0.976963	0.82199	1.16115	0.791407	0.913576	0.958131	0.806146	1.13877	0.627423	0.825719	1.05552	0.888087	1.25452	0.539764	0.749672
cg12991830	IVW	4	1.03457	0.98755	1.08383	0.152112	0.499201	1.0012	0.955698	1.04887	0.959639	0.962982	0.995059	0.949835	1.04244	0.834669	0.93977	0.990866	0.945833	1.03804	0.699026	0.912988
cg14211310	IVW	2	1.06406	0.974483	1.16186	0.1664	0.499201	1.06945	0.979425	1.16776	0.134491	0.537964	1.0876	0.996044	1.18757	0.0612538	0.294018	1.03394	0.946903	1.12898	0.456906	0.912988
cg14271908	Wald ratio	1	0.848702	0.702024	1.02603	0.0901521	0.281725	0.903512	0.747361	1.09229	0.294576	0.794681	0.928042	0.767652	1.12194	0.440461	0.825719	0.783516	0.648104	0.94722	0.0117313	0.0977611
cg14480594	Wald ratio	1	1.48589	1.15707	1.90817	0.00191441	0.0478602	1.30536	1.01649	1.67632	0.0367865	0.374523	1.11054	0.864781	1.42614	0.41131	0.825719	1.10632	0.861491	1.42072	0.428524	0.742514
cg14996408	Wald ratio	1	0.852566	0.715358	1.01609	0.0748007	0.267145	0.954744	0.801092	1.13787	0.604943	0.889622	1.04776	0.87914	1.24873	0.602252	0.825719	1.13718	0.954165	1.35529	0.151026	0.471956
cg15668533	Wald ratio	1	1.05675	0.962664	1.16003	0.245966	0.439226	0.959327	0.873916	1.05308	0.382772	0.794681	0.981823	0.894409	1.07778	0.699797	0.874746	1.05311	0.959346	1.15603	0.276765	0.629011
cg16016506	Wald ratio	1	1.02726	0.904961	1.16609	0.677504	0.806552	1.00373	0.884236	1.13938	0.954038	0.954038	1.04533	0.920879	1.1866	0.493036	0.825719	0.92559	0.815395	1.05068	0.231849	0.629011
cg16343401	IVW	9	1.00038	0.971367	1.03026	0.979748	0.979748	0.989665	0.968014	1.0118	0.357322	0.612551	0.986471	0.964889	1.00854	0.227461	0.606564	0.999403	0.960719	1.03965	0.976365	0.976365
cg17387122	IVW	2	1.13603	1.03971	1.24128	0.0047819	0.0573827	1.14904	1.05161	1.25549	0.0021181	0.0508344	1.15178	1.05412	1.25849	0.00177212	0.042531	1.00998	0.9182	1.11093	0.838122	0.912988
cg17467243	IVW	3	0.951495	0.894941	1.01162	0.111748	0.499201	0.96209	0.904906	1.02289	0.216397	0.584697	0.963504	0.896205	1.03586	0.314234	0.685602	0.979751	0.890912	1.07745	0.673156	0.912988
cg18127922	IVW	4	1.06404	0.892324	1.26879	0.489403	0.652538	1.04016	0.916254	1.18081	0.54291	0.790701	1.0684	0.947173	1.20515	0.28159	0.675817	0.978792	0.905144	1.05843	0.591192	0.912988
cg19445044	IVW	3	0.983126	0.95025	1.01714	0.326768	0.57697	0.984978	0.95204	1.01906	0.383104	0.612967	1.00391	0.967507	1.04168	0.836027	0.93977	0.991882	0.958712	1.0262	0.638549	0.912988
cg19666541	IVW	2	0.933088	0.878841	0.990682	0.0234302	0.187442	0.938971	0.884383	0.996929	0.0393354	0.290927	0.952635	0.897253	1.01144	0.112315	0.385079	0.963686	0.907661	1.02317	0.22611	0.904442
cg21222426	Wald ratio	1	1.03199	0.968343	1.09983	0.332251	0.553752	1.0106	0.948268	1.07703	0.745474	0.913576	1.01941	0.956535	1.08642	0.553941	0.825719	0.997308	0.935796	1.06286	0.933869	0.960613
cg21232956	Wald ratio	1	1.20536	1.03452	1.40442	0.0166123	0.103827	1.16926	1.00353	1.36235	0.0449427	0.374523	1.15918	0.994879	1.35061	0.0582039	0.363774	0.969984	0.832502	1.13017	0.695941	0.828501
cg21608792	IVW	8	0.975766	0.949873	1.00237	0.0738094	0.442856	0.973289	0.947461	0.999821	0.0484878	0.290927	0.963736	0.938162	0.990008	0.0071056	0.0852672	1.00678	0.974825	1.03979	0.681256	0.912988
cg21797500	IVW	2	1.01281	0.976926	1.05002	0.489158	0.652538	1.01956	0.983431	1.05701	0.292675	0.58535	1.04158	0.979162	1.10798	0.196316	0.588949	1.00825	0.910204	1.11685	0.874947	0.912988
cg23061396	IVW	12	1.02064	0.98529	1.05726	0.255979	0.558499	1.02329	0.987852	1.06001	0.200413	0.584697	1.01367	0.961241	1.06897	0.616216	0.93977	0.995096	0.958938	1.03262	0.794597	0.912988
cg23460707	IVW	5	0.982807	0.949962	1.01679	0.3173	0.57697	1.00259	0.969082	1.03725	0.881532	0.962982	1.01314	0.979285	1.04817	0.451471	0.896103	0.972977	0.937184	1.01014	0.151984	0.904442
cg24282460	Wald ratio	1	0.880957	0.743219	1.04422	0.14397	0.359925	0.869187	0.73329	1.03027	0.106047	0.662794	0.913139	0.77037	1.08237	0.294852	0.825719	1.21824	1.02777	1.44401	0.0228601	0.142876
cg24284436	Wald ratio	1	0.828985	0.629359	1.09193	0.182101	0.413866	0.899995	0.683269	1.18546	0.453491	0.794681	0.894939	0.67943	1.1788	0.42971	0.825719	0.967258	0.734334	1.27406	0.812783	0.883459
cg24780570	IVW	3	1.0334	0.977949	1.09199	0.24298	0.558499	1.03194	0.976573	1.09046	0.263768	0.584697	1.00606	0.952075	1.0631	0.83006	0.93977	1.03049	0.975194	1.08891	0.285846	0.912988
cg26118943	IVW	2	1.0756	0.955471	1.21083	0.227769	0.558499	1.02911	0.971038	1.09066	0.332895	0.612551	0.994615	0.909435	1.08777	0.905906	0.93977	1.04957	0.9746	1.1303	0.200714	0.904442
cg26876834	IVW	2	0.993483	0.928527	1.06298	0.849688	0.926933	1.03519	0.973739	1.10052	0.267986	0.584697	1.06127	0.998268	1.12825	0.056848	0.294018	0.993458	0.934482	1.05616	0.833498	0.912988

## Sheet: Table S8
Supplementary Table S8. MR results of NO2 related DNA methylation with CVD.
			Myocardial infarction					Coronary heart disease					Angina pectoris					Heart failure
CpG	Method	n_mQTL	OR	Lower 95% CI	Upper 95% CI	P value	FDR	OR	Lower 95% CI	Upper 95% CI	P value	FDR	OR	Lower 95% CI	Upper 95% CI	P value	FDR	OR	Lower 95% CI	Upper 95% CI	P value	FDR
cg00002080	IVW	2	0.92914	0.889016	0.971076	0.00110181	0.0225337	0.959058	0.917642	1.00234	0.0634449	0.76285	0.994727	0.95177	1.03962	0.814403	0.975362	0.974429	0.868466	1.09332	0.659197	0.917637
cg00007221	Wald ratio	1	0.983771	0.835314	1.15861	0.84458	0.968626	0.935053	0.793948	1.10124	0.421061	0.960123	0.800341	0.679564	0.942583	0.00761939	0.199918	0.955499	0.811308	1.12532	0.585465	0.915083
cg00010672	Wald ratio	1	0.96291	0.834859	1.1106	0.603666	0.894614	1.01313	0.878399	1.16852	0.857816	0.998277	1.06413	0.922616	1.22734	0.393261	0.883092	1.08787	0.943204	1.25473	0.247329	0.776348
cg00011239	IVW	7	1.0252	0.964728	1.08947	0.422338	0.852518	1.00312	0.95697	1.05149	0.896875	0.999798	1.01552	0.972195	1.06078	0.488699	0.895014	1.02983	0.993107	1.06791	0.112598	0.558206
cg00014754	IVW	6	1.00393	0.975318	1.03338	0.790413	0.97268	1.00114	0.969279	1.03405	0.94491	0.999798	0.989833	0.961625	1.01887	0.488461	0.895014	1.01739	0.988397	1.04723	0.242471	0.732032
cg00020405	Wald ratio	1	0.92557	0.785116	1.09115	0.356986	0.751395	0.909305	0.771319	1.07198	0.257525	0.903802	0.901433	0.764641	1.0627	0.216526	0.737412	1.09257	0.92677	1.28802	0.29174	0.808025
cg00032884	IVW	2	1.06593	0.983879	1.15482	0.118218	0.503896	1.08258	0.999247	1.17286	0.0521909	0.699727	1.0785	0.979896	1.18703	0.122383	0.541332	1.01544	0.93728	1.10013	0.707649	0.93167
cg00036788	Wald ratio	1	0.972427	0.779459	1.21317	0.804326	0.968626	1.02496	0.821571	1.27871	0.827044	0.998277	1.25739	1.00787	1.56868	0.0424094	0.45568	0.922629	0.739543	1.15104	0.4755	0.883856
cg00039326	Wald ratio	1	0.843925	0.641789	1.10973	0.224473	0.63378	0.931731	0.708564	1.22519	0.612732	0.978544	0.948957	0.721664	1.24784	0.70763	0.942984	0.8832	0.671656	1.16137	0.373949	0.863555
cg00050336	IVW	8	0.994964	0.962029	1.02903	0.76876	0.969031	1.00036	0.965066	1.03694	0.984421	0.999798	1.02428	0.995913	1.05345	0.0940913	0.466603	1.01482	0.982209	1.04851	0.377355	0.827959
cg00058291	IVW	6	1.0284	0.927789	1.13993	0.593918	0.91405	1.02521	0.948364	1.10829	0.531072	0.999798	1.05231	0.95998	1.15352	0.276479	0.763227	1.00812	0.943956	1.07665	0.80947	0.958289
cg00066663	Wald ratio	1	1.17896	1.0142	1.37048	0.032064	0.265673	1.1224	0.965543	1.30473	0.132727	0.816655	1.12001	0.963487	1.30195	0.140028	0.651102	0.895709	0.770535	1.04122	0.151546	0.685938
cg00075975	Wald ratio	1	1.0856	0.957759	1.23051	0.198845	0.600348	0.956178	0.843577	1.08381	0.483305	0.972741	1.0137	0.894329	1.14901	0.831384	0.948268	0.977038	0.861981	1.10745	0.716315	0.959331
cg00085493	IVW	5	1.01407	0.980024	1.04931	0.422542	0.852518	0.964893	0.921727	1.01008	0.125896	0.895455	0.956669	0.924547	0.989907	0.0110175	0.146541	1.02526	0.990836	1.06088	0.15223	0.62161
cg00115639	Wald ratio	1	0.914627	0.836387	1.00019	0.0504748	0.325282	0.925292	0.846139	1.01185	0.0887858	0.73229	0.93127	0.851606	1.01839	0.118598	0.627151	0.997552	0.912218	1.09087	0.957159	0.987317
cg00135888	Wald ratio	1	0.94591	0.811677	1.10234	0.476371	0.846626	1.05416	0.904566	1.2285	0.499361	0.972741	1.06846	0.916832	1.24515	0.396449	0.883092	1.03712	0.889945	1.20864	0.640641	0.945579
cg00145118	Wald ratio	1	1.13266	1.01004	1.27018	0.0331038	0.266634	1.08569	0.968151	1.2175	0.159618	0.845806	1.0964	0.977698	1.22951	0.115442	0.62057	1.04861	0.935085	1.17592	0.416831	0.866949
cg00184203	Wald ratio	1	0.945986	0.863187	1.03673	0.234765	0.63596	0.958005	0.874153	1.0499	0.358601	0.955108	0.92317	0.842368	1.01172	0.0871563	0.576482	0.935049	0.853206	1.02474	0.15071	0.685938
cg00201760	IVW	4	0.960309	0.93158	0.989925	0.00896379	0.110709	0.997086	0.936541	1.06154	0.927245	0.998277	0.985661	0.956172	1.01606	0.351329	0.819912	0.888336	0.861759	0.915732	2.16147e-14	5.87303e-12
cg00211174	IVW	12	1.00683	0.988045	1.02598	0.478597	0.862835	1.01445	0.987854	1.04177	0.289796	0.999798	1.00766	0.99301	1.02252	0.307234	0.796958	1.00004	0.985502	1.01479	0.995845	0.999133
cg00219816	IVW	7	0.994464	0.943238	1.04847	0.836988	0.979662	0.998307	0.954043	1.04462	0.941618	0.999798	0.985131	0.93501	1.03794	0.573901	0.918228	1.01689	0.969312	1.06681	0.493262	0.868689
cg00221794	IVW	6	0.948906	0.860699	1.04615	0.292074	0.74704	0.94272	0.890783	0.997686	0.0413384	0.632602	0.978183	0.91344	1.04751	0.527793	0.908473	0.959875	0.899729	1.02404	0.214823	0.695072
cg00225858	IVW	5	1.16023	0.396201	3.39762	0.786306	0.97268	1.13052	0.458637	2.78668	0.78984	0.999798	1.16457	0.353513	3.83644	0.802219	0.973441	1.0716	0.664191	1.72891	0.776905	0.947431
cg00232092	Wald ratio	1	0.988292	0.899521	1.08582	0.806258	0.968626	1.00254	0.912491	1.10148	0.957827	0.998277	1.05837	0.963302	1.16281	0.237457	0.77649	0.947907	0.862764	1.04145	0.265226	0.77941
cg00244001	Wald ratio	1	1.00608	0.863785	1.17182	0.937875	0.987142	1.05353	0.904518	1.22708	0.502741	0.972741	0.935493	0.803179	1.0896	0.391418	0.883092	0.984872	0.845574	1.14712	0.844668	0.959331
cg00249503	IVW	2	1.02788	0.97039	1.08877	0.349072	0.798959	1.00309	0.946988	1.06251	0.916345	0.999798	0.981125	0.926252	1.03925	0.516368	0.90186	0.97433	0.919838	1.03205	0.375829	0.827959
cg00254017	IVW	4	0.99177	0.90953	1.08145	0.85157	0.985121	0.943928	0.877644	1.01522	0.12033	0.884953	1.0023	0.948366	1.05929	0.935212	0.996744	0.990614	0.944201	1.03931	0.700088	0.930133
cg00259404	IVW	12	1.06164	1.02089	1.10402	0.00274125	0.0441852	1.0054	0.927879	1.08939	0.895414	0.999798	1.02499	0.985643	1.0659	0.216513	0.700368	1.0162	0.977193	1.05676	0.420994	0.845406
cg00262446	Wald ratio	1	0.860262	0.747061	0.990617	0.0365315	0.282791	0.91489	0.7945	1.05352	0.216571	0.895422	0.964404	0.837498	1.11054	0.614603	0.942984	0.956564	0.830691	1.10151	0.537303	0.907146
cg00270789	IVW	3	0.991167	0.911192	1.07816	0.836246	0.979396	0.950474	0.866928	1.04207	0.279215	0.999798	1.00024	0.896543	1.11593	0.99659	0.999799	0.994651	0.939225	1.05335	0.854522	0.975489
cg00288844	IVW	8	0.991162	0.966346	1.01662	0.492599	0.869939	1.0028	0.976469	1.02984	0.836872	0.999798	0.989702	0.964923	1.01512	0.423639	0.871908	1.00464	0.979486	1.03044	0.720476	0.934665
cg00291478	IVW	11	1.0329	1.00391	1.06273	0.0258425	0.220415	1.0172	0.971825	1.0647	0.463852	0.999798	1.00393	0.971334	1.03761	0.815956	0.975623	1.02236	0.989381	1.05644	0.186208	0.655865
cg00297832	IVW	7	1.00582	0.952633	1.06197	0.834184	0.977583	0.991478	0.911045	1.07901	0.842827	0.999798	0.980577	0.935457	1.02787	0.414449	0.867781	0.967073	0.922574	1.01372	0.163595	0.624861
cg00300303	IVW	4	0.991894	0.938801	1.04799	0.771845	0.969031	1.01048	0.957492	1.06639	0.704491	0.999798	0.999921	0.952258	1.04997	0.997456	0.999799	0.952505	0.907103	1.00018	0.0508466	0.370537
cg00314622	Wald ratio	1	0.996466	0.80134	1.23911	0.974601	0.996299	1.04518	0.840516	1.29969	0.691038	0.989533	1.17504	0.944942	1.46116	0.146871	0.671584	1.14546	0.921157	1.42438	0.221937	0.751469
cg00323842	Wald ratio	1	0.991364	0.900812	1.09102	0.859131	0.968626	0.955858	0.868549	1.05194	0.35559	0.955108	1.05232	0.956201	1.1581	0.296692	0.838344	1.06794	0.970392	1.17529	0.178627	0.720795
cg00329411	IVW	2	1.05901	0.93776	1.19594	0.355391	0.80365	0.991707	0.901627	1.09079	0.863917	0.999798	0.998708	0.933766	1.06817	0.969932	0.999799	1.00823	0.950078	1.06995	0.786794	0.950006
cg00339769	IVW	2	1.00548	0.928701	1.08861	0.892718	0.995131	1.0219	0.943862	1.10638	0.593034	0.999798	1.06983	0.988132	1.15827	0.0958298	0.466603	1.0442	0.964467	1.13053	0.285842	0.761855
cg00343906	IVW	2	1.00788	0.921916	1.10186	0.862995	0.987091	0.9962	0.911232	1.08909	0.933286	0.999798	0.948374	0.865027	1.03975	0.258727	0.749299	1.01534	0.928737	1.11001	0.737892	0.940033
cg00344801	IVW	6	1.00287	0.989835	1.01608	0.667413	0.939081	0.982385	0.955743	1.00977	0.205178	0.889441	0.981254	0.968497	0.99418	0.00459229	0.0856327	1.0045	0.991437	1.01773	0.501585	0.869495
cg00345744	Wald ratio	1	0.945433	0.83867	1.06579	0.358709	0.751395	0.948787	0.841646	1.06957	0.389845	0.955108	1.03854	0.921266	1.17075	0.536165	0.923699	1.00981	0.895781	1.13836	0.873081	0.961903
cg00371593	IVW	9	1.00501	0.992074	1.0181	0.449866	0.858775	1.01223	0.973305	1.0527	0.543565	0.978199	1.01432	1.00127	1.02754	0.0313897	0.268933	1.01723	1.00414	1.03049	0.0097122	0.167772
cg00384707	Wald ratio	1	1.18312	0.98468	1.42154	0.0726252	0.384774	1.09805	0.913879	1.31933	0.318011	0.933961	1.01535	0.845054	1.21997	0.870794	0.961538	1.06323	0.884903	1.2775	0.512746	0.901186
cg00399027	Wald ratio	1	0.989849	0.896771	1.09259	0.83953	0.968626	0.949488	0.860205	1.04804	0.3036	0.92378	0.954726	0.86495	1.05382	0.357806	0.871928	0.945061	0.856193	1.04315	0.26207	0.776348
cg00405190	IVW	2	0.871977	0.703825	1.0803	0.210086	0.651849	0.870179	0.697555	1.08552	0.217724	0.965829	0.852697	0.666225	1.09136	0.205647	0.681431	1.0459	0.941016	1.16247	0.405206	0.845094
cg00409658	Wald ratio	1	1.01781	0.892271	1.16102	0.79263	0.960922	1.02258	0.896445	1.16645	0.739598	0.998277	1.02116	0.895204	1.16484	0.755224	0.942984	1.02783	0.901053	1.17245	0.682738	0.959331
cg00410422	Wald ratio	1	1.05349	0.980539	1.13188	0.15466	0.537652	1.01045	0.940473	1.08563	0.776541	0.998277	1.01836	0.947836	1.09412	0.619327	0.942984	1.01169	0.941635	1.08697	0.750835	0.959331
cg00421164	Wald ratio	1	0.89822	0.826801	0.975808	0.0111063	0.1511	0.912556	0.839997	0.991383	0.0304079	0.514515	0.901502	0.829822	0.979374	0.0141648	0.277669	0.954309	0.87843	1.03674	0.268561	0.785026
cg00435173	Wald ratio	1	0.935575	0.840588	1.0413	0.222778	0.63378	0.87027	0.781914	0.968611	0.0109631	0.320079	0.931669	0.837079	1.03695	0.195054	0.735888	0.928515	0.834245	1.03344	0.174508	0.7149
cg00439981	IVW	2	1.04936	0.876238	1.25668	0.600445	0.918043	1.1004	1.00994	1.19897	0.0288103	0.514515	1.07238	0.985575	1.16682	0.104674	0.490726	0.943163	0.874999	1.01664	0.126286	0.581681
cg00446123	IVW	4	1.02125	0.99392	1.04932	0.128694	0.518162	0.973065	0.923041	1.0258	0.310564	0.92378	0.996008	0.969357	1.02339	0.772527	0.966619	1.02339	0.984163	1.06418	0.246255	0.736441
cg00470817	IVW	2	1.00661	0.855185	1.18485	0.936867	0.995763	1.08143	0.938471	1.24616	0.27919	0.920352	1.00076	0.891873	1.12295	0.989625	0.999799	0.984662	0.877522	1.10488	0.792559	0.951671
cg00471371	Wald ratio	1	0.99347	0.834268	1.18305	0.941386	0.988868	1.14455	0.96114	1.36296	0.129724	0.814479	1.20228	1.00962	1.43171	0.0386971	0.448887	1.04366	0.876416	1.24282	0.631524	0.939544
cg00473501	IVW	8	0.930826	0.800546	1.08231	0.351424	0.800488	0.990006	0.90156	1.08713	0.833383	0.999798	1.16088	0.83631	1.6114	0.372607	0.830441	0.976381	0.936156	1.01833	0.265453	0.7524
cg00483217	IVW	2	0.949863	0.887996	1.01604	0.134417	0.532629	0.964503	0.901682	1.0317	0.292892	0.999798	0.930903	0.869993	0.996078	0.0380949	0.300399	0.920233	0.860295	0.984346	0.0155559	0.200305
cg00484711	Wald ratio	1	0.903601	0.781393	1.04492	0.171539	0.561091	0.954271	0.82521	1.10352	0.527808	0.974986	0.94837	0.820107	1.09669	0.474594	0.901729	0.97785	0.845599	1.13078	0.762553	0.959331
cg00491404	Wald ratio	1	0.989275	0.892614	1.0964	0.837141	0.968626	1.01008	0.911384	1.11946	0.848407	0.998277	0.893462	0.806163	0.990215	0.0317582	0.393231	1.00435	0.906212	1.11311	0.934115	0.983186
cg00502254	IVW	2	1.02781	0.963294	1.09665	0.406903	0.84675	1.0156	0.937602	1.10008	0.704235	0.998009	1.01459	0.950903	1.08254	0.661438	0.940891	1.04866	0.982834	1.11889	0.150864	0.62161
cg00502926	Wald ratio	1	0.968609	0.779051	1.20429	0.774081	0.955248	0.956234	0.769098	1.1889	0.687126	0.986625	1.05963	0.852263	1.31746	0.602158	0.942984	1.09003	0.876708	1.35525	0.437868	0.866949
cg00505318	IVW	2	0.927629	0.832864	1.03318	0.171825	0.583451	0.941695	0.845493	1.04884	0.27455	0.999798	0.982795	0.882394	1.09462	0.752271	0.965466	1.02113	0.916815	1.13732	0.703688	0.93065
cg00509007	IVW	3	1.01905	0.970675	1.06985	0.446881	0.858775	1.03441	0.960893	1.11355	0.368448	0.955108	0.952006	0.906809	0.999455	0.047483	0.330596	1.0101	0.96056	1.0622	0.695221	0.927845
cg00517080	IVW	2	1.02792	0.958541	1.10232	0.439911	0.858775	1.01	0.941831	1.0831	0.780184	0.999798	1.04446	0.973969	1.12006	0.222388	0.707096	0.982771	0.877152	1.10111	0.764477	0.943116
cg00524900	Wald ratio	1	1.02937	0.846579	1.25164	0.771625	0.955248	1.03773	0.853454	1.26181	0.710382	0.998277	1.00513	0.82664	1.22216	0.959082	0.983171	1.2755	1.04899	1.5509	0.0147066	0.359868
cg00534163	Wald ratio	1	0.944125	0.805703	1.10633	0.477202	0.846626	0.900411	0.768399	1.0551	0.194671	0.889441	0.964418	0.823021	1.13011	0.654226	0.942984	1.19503	1.01982	1.40033	0.0276219	0.440125
cg00539174	Wald ratio	1	0.966321	0.909598	1.02658	0.266987	0.672721	0.958575	0.902307	1.01835	0.170445	0.878174	0.973151	0.916028	1.03384	0.377875	0.882232	0.962498	0.906	1.02252	0.215542	0.751469
cg00541718	IVW	3	0.992471	0.887049	1.11042	0.895054	0.995131	0.963564	0.887645	1.04598	0.375374	0.999798	0.9488	0.865363	1.04028	0.263099	0.752559	0.948087	0.834881	1.07664	0.411249	0.845094
cg00543769	IVW	2	1.03494	0.976457	1.09693	0.24718	0.700649	1.00121	0.923676	1.08526	0.9765	0.999798	1.00414	0.935037	1.07836	0.909499	0.996744	1.00127	0.954089	1.05078	0.958974	0.992285
cg00546491	IVW	9	0.994679	0.964945	1.02533	0.730438	0.962781	1.0012	0.949662	1.05553	0.964654	0.999798	0.980242	0.954006	1.0072	0.149388	0.607128	1.00825	0.987473	1.02945	0.439456	0.850605
cg00547480	Wald ratio	1	1.22386	0.930072	1.61045	0.149195	0.535545	1.03521	0.786704	1.3622	0.80487	0.998277	1.16685	0.886744	1.53543	0.270567	0.821487	1.28274	0.974815	1.68792	0.0754246	0.611161
cg00559992	IVW	4	0.940153	0.849579	1.04038	0.232475	0.679213	0.979604	0.901534	1.06444	0.626744	0.999798	0.977334	0.915114	1.04378	0.494517	0.899278	1.02473	0.971641	1.08072	0.368077	0.827959
cg00582663	IVW	2	1.01565	0.904111	1.14095	0.793621	0.97268	1.00099	0.883928	1.13355	0.987593	0.998277	1.01032	0.920435	1.10897	0.829057	0.980212	1.03724	0.944963	1.13853	0.441805	0.853976
cg00585621	Wald ratio	1	1.05287	0.986104	1.12416	0.123228	0.507064	1.0572	0.990157	1.12878	0.0960959	0.751852	1.05783	0.990742	1.12945	0.092617	0.584529	0.995331	0.932211	1.06273	0.888657	0.970565
cg00608540	Wald ratio	1	0.982788	0.833416	1.15893	0.836468	0.968626	1.04997	0.890388	1.23816	0.562101	0.978544	1.26494	1.07268	1.49165	0.00520336	0.154976	0.885522	0.750934	1.04423	0.14834	0.685938
cg00629585	Wald ratio	1	1.0568	0.815662	1.36924	0.67588	0.928627	1.04305	0.805048	1.35142	0.749749	0.998277	0.950049	0.733267	1.23092	0.698185	0.942984	0.895223	0.690951	1.15989	0.402262	0.863555
cg00637104	Wald ratio	1	0.859642	0.713626	1.03553	0.111302	0.479606	0.879718	0.730292	1.05972	0.177238	0.88157	0.809953	0.672377	0.975678	0.02647	0.355731	1.01976	0.84655	1.22842	0.836754	0.959331
cg00653312	IVW	2	0.924998	0.805581	1.06212	0.268955	0.731793	0.972022	0.876111	1.07843	0.59238	0.978544	0.999436	0.913835	1.09305	0.990139	0.999799	1.06904	0.977481	1.16918	0.143898	0.606196
cg00653615	Wald ratio	1	0.745498	0.613275	0.906229	0.00319353	0.074878	0.764783	0.629139	0.929672	0.0071008	0.244408	0.779936	0.641605	0.948092	0.0125917	0.265368	0.894713	0.736025	1.08761	0.264054	0.778043
cg00661320	IVW	4	0.977906	0.93517	1.0226	0.327109	0.781286	0.951663	0.871519	1.03918	0.269668	0.911647	0.968108	0.922376	1.01611	0.189249	0.66147	0.996205	0.952197	1.04225	0.868979	0.975489
cg00661777	Wald ratio	1	1.03953	0.932249	1.15915	0.48545	0.846626	0.986987	0.885132	1.10056	0.813657	0.998277	0.942975	0.845662	1.05149	0.290701	0.829928	0.903268	0.810053	1.00721	0.0671411	0.608244
cg00666559	IVW	9	1.01127	0.980633	1.04287	0.47516	0.861733	1.03045	0.940812	1.12863	0.518252	0.974986	1.03254	1.00126	1.0648	0.0413407	0.303164	1.03923	1.00774	1.0717	0.014232	0.192949
cg00673191	Wald ratio	1	1.0395	0.95968	1.12597	0.341893	0.740208	1.00274	0.925738	1.08614	0.94651	0.998277	0.992398	0.916191	1.07494	0.851499	0.957205	1.00194	0.925	1.08528	0.962096	0.988099
cg00675878	IVW	4	1.0037	0.975933	1.03226	0.796433	0.97268	1.00253	0.974793	1.03105	0.860032	0.999798	0.998382	0.970762	1.02679	0.909917	0.996744	1.00748	0.976843	1.03907	0.636355	0.916454
cg00686823	IVW	8	1.01521	0.96981	1.06274	0.517774	0.884516	1.00174	0.930522	1.0784	0.963209	0.999798	1.01217	0.98181	1.04348	0.43618	0.876121	1.00511	0.974961	1.0362	0.742809	0.941932
cg00690195	IVW	4	1.06789	0.982989	1.16013	0.120163	0.504523	1.00333	0.928237	1.0845	0.933225	0.999798	1.1064	1.0174	1.20318	0.0181169	0.191435	1.08288	1.01534	1.15491	0.0153856	0.200305
cg00691123	IVW	2	0.953613	0.854729	1.06394	0.395116	0.836944	0.941359	0.843746	1.05027	0.279281	0.999798	0.93482	0.780871	1.11912	0.462854	0.888343	0.984465	0.843508	1.14898	0.842582	0.969803
cg00700485	IVW	3	1.04069	0.993742	1.08987	0.0903639	0.447584	1.04253	0.949065	1.1452	0.384782	0.999798	1.02111	0.975042	1.06936	0.375111	0.8329	0.948359	0.905572	0.993167	0.0243799	0.25619
cg00704780	IVW	2	1.06147	0.979864	1.14987	0.143849	0.546119	1.03948	0.927292	1.16523	0.506382	0.972741	1.008	0.930507	1.09195	0.845186	0.987435	1.09958	1.01505	1.19116	0.0200211	0.231494
cg00719771	Wald ratio	1	0.748652	0.667267	0.839963	8.21503e-07	0.000150883	0.609399	0.543153	0.683726	3.30616e-17	4.92287e-14	1.11114	0.990354	1.24667	0.0726652	0.543431	0.778607	0.693966	0.873571	2.02589e-05	0.00558132
cg00736299	IVW	3	1.039	0.93536	1.15412	0.475494	0.861733	1.00539	0.874258	1.15619	0.939927	0.998277	0.972027	0.832005	1.13561	0.720713	0.959093	1.05512	0.855997	1.30057	0.615065	0.909279
cg00738869	IVW	2	1.28447	1.15255	1.43148	5.95799e-06	0.000390762	1.21945	1.06215	1.40003	0.00486534	0.202978	1.16918	1.0491	1.303	0.00469974	0.085951	0.897223	0.805076	0.999917	0.0498196	0.368359
cg00748072	IVW	3	1.01586	0.969955	1.06393	0.504846	0.877358	1.00534	0.972624	1.03916	0.752276	0.999798	0.978002	0.947952	1.00901	0.162422	0.634347	0.999454	0.968744	1.03114	0.972645	0.99495
cg00748432	IVW	2	1.04956	0.954332	1.1543	0.31887	0.777706	1.02132	0.928651	1.12323	0.663794	0.999798	0.990829	0.900927	1.0897	0.849419	0.987527	0.919161	0.82595	1.02289	0.122315	0.568811
cg00749609	Wald ratio	1	1.06001	1.00655	1.1163	0.0272928	0.256311	1.01686	0.965581	1.07086	0.526511	0.974986	1.00121	0.950717	1.05438	0.963548	0.98527	0.998336	0.94799	1.05136	0.949698	0.98586
cg00750518	IVW	2	0.999643	0.938061	1.06527	0.991216	0.998563	1.0033	0.929083	1.08345	0.93299	0.998277	1.01395	0.951484	1.08051	0.669416	0.94158	1.06978	1.00258	1.14148	0.0415522	0.337558
cg00754253	Wald ratio	1	1.26867	1.0295	1.5634	0.02556	0.24708	1.24812	1.01282	1.53807	0.0375669	0.57291	1.26556	1.02698	1.55957	0.0271208	0.359754	1.21002	0.98191	1.49113	0.0736616	0.611161
cg00754552	Wald ratio	1	0.984292	0.777026	1.24684	0.895581	0.979568	1.00157	0.790667	1.26873	0.989613	0.998277	0.916578	0.723571	1.16107	0.470252	0.901729	0.931915	0.735679	1.1805	0.558876	0.912581
cg00761125	IVW	4	0.953706	0.870929	1.04435	0.306199	0.762291	0.993869	0.892198	1.10713	0.911063	0.999798	0.989211	0.903352	1.08323	0.814853	0.975362	1.00607	0.865214	1.16986	0.93731	0.989584
cg00762678	IVW	4	1.03558	0.960596	1.11642	0.361926	0.81039	0.999837	0.910951	1.0974	0.997266	0.999798	1.04814	0.972248	1.12996	0.220163	0.706155	1.08394	1.00545	1.16855	0.0355733	0.314699
cg00770085	Wald ratio	1	1.07764	0.943369	1.23103	0.270741	0.675014	0.992358	0.868709	1.13361	0.910036	0.998277	0.901477	0.789152	1.02979	0.126599	0.639176	0.99855	0.87413	1.14068	0.982951	0.995577
cg00771722	Wald ratio	1	0.6345	0.541107	0.744012	2.1428e-08	7.87123e-06	0.737956	0.629335	0.865324	0.000183535	0.0227736	0.700322	0.597241	0.821195	1.15979e-05	0.00145941	0.865155	0.737812	1.01448	0.0745764	0.611161
cg00774102	IVW	13	1.00157	0.926367	1.08288	0.968518	0.998563	0.949912	0.897202	1.00572	0.0776888	0.715703	0.988357	0.910146	1.07329	0.780671	0.966619	0.996633	0.944242	1.05193	0.902557	0.98095
cg00782708	Wald ratio	1	0.880633	0.745366	1.04045	0.13518	0.524669	0.926867	0.784498	1.09507	0.372077	0.955108	0.865309	0.732396	1.02234	0.0890756	0.584294	0.997202	0.84403	1.17817	0.973729	0.991727
cg00787726	IVW	2	1.0298	0.949902	1.11642	0.476067	0.861733	1.0498	0.968347	1.1381	0.238246	0.983419	0.988495	0.911802	1.07164	0.778837	0.966619	1.08019	0.996382	1.17105	0.0612028	0.412793
cg00791321	Wald ratio	1	1.00276	0.820542	1.22545	0.978483	0.997144	0.96359	0.788488	1.17758	0.716996	0.998277	1.0439	0.854203	1.27572	0.674573	0.942984	0.98902	0.809296	1.20866	0.914073	0.975926
cg00791854	IVW	3	1.12728	1.0561	1.20325	0.000317968	0.00991433	1.16453	1.00296	1.35212	0.0456262	0.593908	1.12547	1.02902	1.23095	0.00971711	0.138962	1.04752	0.981377	1.11812	0.162984	0.624861
cg00792968	IVW	2	0.991343	0.929757	1.05701	0.790458	0.97268	1.00599	0.943496	1.07263	0.855144	0.999798	1.00588	0.943388	1.0725	0.857891	0.987816	1.06299	0.996952	1.1334	0.0619423	0.414839
cg00799984	IVW	3	1.02954	0.971943	1.09054	0.321645	0.779324	1.01357	0.952081	1.07904	0.672864	0.999798	1.02199	0.961967	1.08577	0.481157	0.892659	1.01808	0.942199	1.10007	0.650267	0.917637
cg00807235	IVW	3	1.03535	1.00213	1.06967	0.0367882	0.267066	1.03824	1.00054	1.07736	0.0467285	0.680709	1.04552	1.01198	1.08018	0.00746233	0.115393	1.05738	1.01423	1.10237	0.00867764	0.161812
cg00809399	Wald ratio	1	1.03397	0.947346	1.12852	0.454234	0.822788	1.01165	0.926892	1.10416	0.795297	0.998277	1.04965	0.961705	1.14563	0.277773	0.821487	1.09614	1.0043	1.19637	0.039767	0.524488
cg00840516	Wald ratio	1	0.977649	0.870138	1.09844	0.70372	0.943995	0.999572	0.88965	1.12308	0.99425	0.998869	0.999594	0.88967	1.1231	0.994547	0.994547	0.995785	0.886279	1.11882	0.943346	0.984177
cg00845765	Wald ratio	1	1.12635	0.90316	1.40469	0.29097	0.696053	1.17618	0.943113	1.46683	0.149817	0.844989	1.16448	0.933733	1.45224	0.176547	0.712656	0.991257	0.794837	1.23622	0.937879	0.983691
cg00852924	Wald ratio	1	0.809541	0.721046	0.908896	0.000347128	0.0153014	0.881347	0.785003	0.989516	0.0324804	0.531466	0.890077	0.792779	0.999317	0.0486595	0.479249	0.875866	0.780122	0.983362	0.0248281	0.420932
[truncated: 2,892 more rows]
